# Supplementary material for: Anthriscifolcine A, a C18-diterpenoid alkaloid
Source: Acta Crystallogr Sect E Struct Rep Online. 2011 Jan 15;67(Pt 2):o395. doi: 10.1107/S1600536811001346 (PMC3051775; doi:10.1107/S1600536811001346)
Supplement: Supplementary file 1 [file e-67-0o395-sup1.cif]

##############################################################################
###                                                                        ###
###        Electronic paper (Acta Crystallographica Section E)             ###
###                                                                        ###
##############################################################################
#                                                                            #
# This CIF contains the data in a paper accepted for publication in Acta     #
# Crystallographica Section E. It conforms to the requirements of Notes      #
# for Authors for Section E, and has been peer reviewed under the auspices   #
# of the IUCr Commission on Journals.                                        #
#                                                                            #
# Full details of the Crystallographic Information File format               #
# are given in the paper "The Crystallographic Information File (CIF):       #
# a New Standard Archive File for Crystallography" by S. R. Hall, F. H.      #
# Allen and I. D. Brown [Acta Cryst. (1991), A47, 655-685].                  #
#                                                                            #
# The current version of the core CIF dictionary is obtainable from          #
# ftp://ftp.iucr.org/pub/cif_core.dic. The current version number is 2.4.    #
#                                                                            #
# Software is freely available for graphical display of the structure(s) in  #
# this CIF.  For information consult the CIF home page http://www.iucr.org/  #
# cif/home.html                                                              #
#                                                                            #
# This file may be used for bona fide research purposes within the           #
# scientific community so long as proper attribution is given to the journal # 
# article from which it was obtained.                                        #
#                                                                            #
##############################################################################
                                             
data_I
_audit_creation_method     SHELXL-97
_chemical_name_systematic
;
Anthriscifolcine A
;
_chemical_name_common     ?
_chemical_formula_moiety     'C26 H39 N O7'
_chemical_formula_sum     'C26 H39 N O7'
_chemical_formula_iupac     'C26 H39 N O7'
_chemical_formula_weight     477.58
_chemical_melting_point     ?
_symmetry_cell_setting     orthorhombic
_symmetry_space_group_name_H-M     'P 21 21 21'
loop_
    _symmetry_equiv_pos_as_xyz
    'x, y, z'
    '-x+1/2, -y, z+1/2'
    '-x, y+1/2, -z+1/2'
    'x+1/2, -y+1/2, -z'
_cell_length_a     8.9444(16)
_cell_length_b     14.135(3)
_cell_length_c     19.112(3)
_cell_angle_alpha     90.00
_cell_angle_beta     90.00
_cell_angle_gamma     90.00
_cell_volume     2416.4(7)
_cell_formula_units_Z     4
_cell_measurement_reflns_used     8028
_cell_measurement_theta_min     3.07
_cell_measurement_theta_max     27.49
_cell_measurement_temperature     133(2)
_exptl_crystal_description     Block
_exptl_crystal_colour     Colorless
_exptl_crystal_size_max     0.45
_exptl_crystal_size_mid     0.43
_exptl_crystal_size_min     0.31
_exptl_crystal_density_diffrn     1.313
_exptl_crystal_density_meas     ?
_exptl_crystal_density_method     'not measured'
_exptl_crystal_F_000     1032
_exptl_absorpt_coefficient_mu     0.094
_exptl_absorpt_correction_type     none
_exptl_absorpt_process_details     ?
_exptl_absorpt_correction_T_min     ?
_exptl_absorpt_correction_T_max     ?
_exptl_special_details
;
;
_diffrn_ambient_temperature     133(2)
_diffrn_radiation_type     MoK\a
_diffrn_radiation_wavelength     0.71073
_diffrn_radiation_source     'Rotating Anode'
_diffrn_radiation_monochromator     graphite
_diffrn_measurement_device_type     'Rigaku AFC10/Saturn724+'
_diffrn_measurement_method     '\f and \w'
_diffrn_detector_area_resol_mean     28.5714
_diffrn_reflns_number     19113
_diffrn_reflns_av_R_equivalents     0.0337
_diffrn_reflns_av_sigmaI/netI     0.0231
_diffrn_reflns_theta_min     3.07
_diffrn_reflns_theta_max     27.48
_diffrn_reflns_theta_full     27.48
_diffrn_measured_fraction_theta_max     0.997
_diffrn_measured_fraction_theta_full     0.997
_diffrn_reflns_limit_h_min     -11
_diffrn_reflns_limit_h_max     11
_diffrn_reflns_limit_k_min     -18
_diffrn_reflns_limit_k_max     18
_diffrn_reflns_limit_l_min     -21
_diffrn_reflns_limit_l_max     24
_diffrn_standards_number     0
_diffrn_standards_interval_count     0
_diffrn_standards_interval_time     0
_diffrn_standards_decay_%     0
_refine_special_details
;
Refinement of <i>F</i>^2^ against ALL reflections. The weighted <i>R</i>-factor
<i>wR</i> and goodness of fit <i>S</i> are based on <i>F</i>^2^, conventional
<i>R</i>-factors <i>R</i> are based on <i>F</i>, with <i>F</i> set to zero for
negative <i>F</i>^2^. The threshold expression of <i>F</i>^2^ >
\s(<i>F</i>^2^) is used only for calculating <i>R</i>-factors(gt) <i>etc</i>.
and is not relevant to the choice of reflections for refinement.
<i>R</i>-factors based on <i>F</i>^2^ are statistically about twice as large
as those based on <i>F</i>, and <i>R</i>- factors based on ALL data will be
even larger.
;
_reflns_number_total     3122
_reflns_number_gt     3020
_reflns_threshold_expression     I>2\s(I)
_refine_ls_structure_factor_coef     Fsqd
_refine_ls_matrix_type     full
_refine_ls_R_factor_all     0.0359
_refine_ls_R_factor_gt     0.0342
_refine_ls_wR_factor_gt     0.0793
_refine_ls_wR_factor_ref     0.0803
_refine_ls_goodness_of_fit_ref     0.999
_refine_ls_restrained_S_all     0.999
_refine_ls_number_reflns     3122
_refine_ls_number_parameters     312
_refine_ls_number_restraints     0
_refine_ls_hydrogen_treatment     constr
_refine_ls_weighting_scheme     calc
_refine_ls_weighting_details
         'calc w=1/[\s^2^(Fo^2^)+(0.0431P)^2^+0.6160P] where P=(Fo^2^+2Fc^2^)/3'
_atom_sites_solution_hydrogens     geom
_atom_sites_solution_primary     direct
_atom_sites_solution_secondary     difmap
_refine_ls_shift/su_max     0.000
_refine_ls_shift/su_mean     0.000
_refine_diff_density_max     0.237
_refine_diff_density_min     -0.174
_refine_ls_extinction_method     none
_refine_ls_extinction_coef     ?
loop_
    _atom_type_symbol
    _atom_type_description
    _atom_type_scat_dispersion_real
    _atom_type_scat_dispersion_imag
    _atom_type_scat_source
    'C' 'C' 0.0033 0.0000
                         'International Tables Vol C Tables 4.2.6.8 and 6.1.1.4'
    'H' 'H' 0.0000 0.0000
                         'International Tables Vol C Tables 4.2.6.8 and 6.1.1.4'
    'N' 'N' 0.0061 0.0000
                         'International Tables Vol C Tables 4.2.6.8 and 6.1.1.4'
    'O' 'O' 0.0106 0.0000
                         'International Tables Vol C Tables 4.2.6.8 and 6.1.1.4'
_computing_data_collection     'CrystalClear (Rigaku, 2002)'
_computing_cell_refinement     'CrystalClear (Rigaku, 2002)'
_computing_data_reduction     'CrystalClear (Rigaku, 2002)'
_computing_structure_solution     'SHELXS97 (Sheldrick, 2008)'
_computing_structure_refinement     'SHELXL97 (Sheldrick, 2008)'
_computing_molecular_graphics     'SHELXTL (Sheldrick, 2008)'
_computing_publication_material     'SHELXL97 (Sheldrick, 2008)'
loop_
    _atom_site_type_symbol
    _atom_site_label
    _atom_site_fract_x
    _atom_site_fract_y
    _atom_site_fract_z
    _atom_site_U_iso_or_equiv
    _atom_site_adp_type
    _atom_site_calc_flag
    _atom_site_refinement_flags
    _atom_site_occupancy
    _atom_site_disorder_assembly
    _atom_site_disorder_group
    O O1 0.30623(14) 0.49917(9) 0.71667(6) 0.0201(3) Uani d . 1 . .
    O O2 0.44209(14) 0.42792(9) 0.62909(7) 0.0203(3) Uani d . 1 . .
    O O3 0.72126(15) 0.46178(8) 0.91841(6) 0.0199(3) Uani d . 1 . .
    O O4 0.36463(14) 0.26667(8) 0.70942(7) 0.0195(3) Uani d . 1 . .
    O O5 0.13732(16) 0.30454(11) 0.66750(8) 0.0329(3) Uani d . 1 . .
    O O7 0.77283(14) 0.39651(9) 0.59355(6) 0.0194(3) Uani d . 1 . .
    O O8 0.85214(15) 0.60530(9) 0.65703(7) 0.0232(3) Uani d . 1 . .
    N N1 0.37859(17) 0.49307(10) 0.87482(8) 0.0191(3) Uani d . 1 . .
    C C1 0.6416(2) 0.37444(12) 0.90962(9) 0.0197(4) Uani d . 1 . .
    H H1 0.7167 0.3220 0.9102 0.024 Uiso calc R 1 . .
    C C2 0.5383(2) 0.36093(14) 0.97290(9) 0.0258(4) Uani d . 1 . .
    H H2A 0.5983 0.3382 1.0130 0.031 Uiso calc R 1 . .
    H H2B 0.4949 0.4229 0.9859 0.031 Uiso calc R 1 . .
    C C3 0.4122(3) 0.29143(15) 0.95935(10) 0.0314(5) Uani d . 1 . .
    H H3A 0.3420 0.2917 0.9994 0.038 Uiso calc R 1 . .
    H H3B 0.4534 0.2268 0.9546 0.038 Uiso calc R 1 . .
    C C4 0.3289(2) 0.31858(13) 0.89248(10) 0.0253(4) Uani d . 1 . .
    H H4 0.2426 0.2743 0.8867 0.030 Uiso calc R 1 . .
    C C5 0.4337(2) 0.30608(12) 0.82959(9) 0.0196(4) Uani d . 1 . .
    H H5 0.4687 0.2391 0.8254 0.024 Uiso calc R 1 . .
    C C6 0.3504(2) 0.33800(12) 0.76349(9) 0.0183(4) Uani d . 1 . .
    H H6 0.2420 0.3455 0.7752 0.022 Uiso calc R 1 . .
    C C7 0.4165(2) 0.43769(12) 0.74658(9) 0.0162(3) Uani d . 1 . .
    C C8 0.53840(19) 0.43831(12) 0.69037(9) 0.0158(3) Uani d . 1 . .
    C C9 0.6448(2) 0.35546(11) 0.70054(8) 0.0158(3) Uani d . 1 . .
    H H9 0.5985 0.2951 0.6840 0.019 Uiso calc R 1 . .
    C C10 0.6892(2) 0.34851(12) 0.78001(9) 0.0168(3) Uani d . 1 . .
    H H10 0.7135 0.2804 0.7886 0.020 Uiso calc R 1 . .
    C C11 0.5674(2) 0.37552(11) 0.83597(9) 0.0164(3) Uani d . 1 . .
    C C12 0.84195(19) 0.40274(13) 0.78403(9) 0.0195(4) Uani d . 1 . .
    H H12A 0.8383 0.4521 0.8207 0.023 Uiso calc R 1 . .
    H H12B 0.9244 0.3584 0.7950 0.023 Uiso calc R 1 . .
    C C13 0.8657(2) 0.44761(12) 0.71208(9) 0.0172(3) Uani d . 1 . .
    H H13 0.9745 0.4553 0.7017 0.021 Uiso calc R 1 . .
    C C14 0.7952(2) 0.37223(12) 0.66496(9) 0.0169(3) Uani d . 1 . .
    H H14 0.8562 0.3130 0.6676 0.020 Uiso calc R 1 . .
    C C15 0.6204(2) 0.53451(12) 0.68240(9) 0.0176(3) Uani d . 1 . .
    H H15A 0.6172 0.5522 0.6323 0.021 Uiso calc R 1 . .
    H H15B 0.5617 0.5826 0.7082 0.021 Uiso calc R 1 . .
    C C16 0.7835(2) 0.54252(12) 0.70678(9) 0.0174(3) Uani d . 1 . .
    H H16 0.7850 0.5735 0.7538 0.021 Uiso calc R 1 . .
    C C17 0.4825(2) 0.46807(12) 0.81829(9) 0.0160(3) Uani d . 1 . .
    H H17 0.5558 0.5206 0.8112 0.019 Uiso calc R 1 . .
    C C19 0.2676(2) 0.42064(14) 0.89324(11) 0.0254(4) Uani d . 1 . .
    H H19A 0.1831 0.4248 0.8600 0.030 Uiso calc R 1 . .
    H H19B 0.2282 0.4346 0.9405 0.030 Uiso calc R 1 . .
    C C21 0.3093(2) 0.58623(13) 0.86550(10) 0.0239(4) Uani d . 1 . .
    H H21A 0.2231 0.5803 0.8333 0.029 Uiso calc R 1 . .
    H H21B 0.3826 0.6297 0.8437 0.029 Uiso calc R 1 . .
    C C22 0.2559(3) 0.62839(16) 0.93459(11) 0.0325(5) Uani d . 1 . .
    H H22A 0.3375 0.6265 0.9688 0.049 Uiso calc R 1 . .
    H H22B 0.1710 0.5917 0.9522 0.049 Uiso calc R 1 . .
    H H22C 0.2250 0.6941 0.9272 0.049 Uiso calc R 1 . .
    C C23 0.8432(2) 0.45474(15) 0.96600(10) 0.0280(4) Uani d . 1 . .
    H H23A 0.9164 0.4092 0.9480 0.042 Uiso calc R 1 . .
    H H23B 0.8064 0.4333 1.0116 0.042 Uiso calc R 1 . .
    H H23C 0.8907 0.5168 0.9711 0.042 Uiso calc R 1 . .
    C C24 0.3230(2) 0.49072(13) 0.64212(9) 0.0222(4) Uani d . 1 . .
    H H24A 0.2297 0.4661 0.6211 0.027 Uiso calc R 1 . .
    H H24B 0.3448 0.5534 0.6213 0.027 Uiso calc R 1 . .
    C C25 0.9100(2) 0.40192(14) 0.55639(9) 0.0235(4) Uani d . 1 . .
    H H25A 0.9603 0.3404 0.5580 0.035 Uiso calc R 1 . .
    H H25B 0.9741 0.4500 0.5779 0.035 Uiso calc R 1 . .
    H H25C 0.8902 0.4191 0.5076 0.035 Uiso calc R 1 . .
    C C26 0.9849(2) 0.64858(14) 0.68263(12) 0.0309(5) Uani d . 1 . .
    H H26A 1.0587 0.5996 0.6938 0.046 Uiso calc R 1 . .
    H H26B 0.9618 0.6849 0.7249 0.046 Uiso calc R 1 . .
    H H26C 1.0256 0.6910 0.6468 0.046 Uiso calc R 1 . .
    C C27 0.2532(2) 0.26281(12) 0.66158(10) 0.0217(4) Uani d . 1 . .
    C C28 0.2948(3) 0.20041(14) 0.60156(10) 0.0290(4) Uani d . 1 . .
    H H28A 0.2156 0.2024 0.5662 0.043 Uiso calc R 1 . .
    H H28B 0.3074 0.1353 0.6182 0.043 Uiso calc R 1 . .
    H H28C 0.3888 0.2226 0.5809 0.043 Uiso calc R 1 . .
loop_
    _atom_site_aniso_label
    _atom_site_aniso_U_11
    _atom_site_aniso_U_22
    _atom_site_aniso_U_33
    _atom_site_aniso_U_12
    _atom_site_aniso_U_13
    _atom_site_aniso_U_23
    O1 0.0192(6) 0.0210(6) 0.0201(6) 0.0050(5) -0.0024(5) 0.0006(5)
    O2 0.0209(6) 0.0231(6) 0.0169(6) 0.0025(5) -0.0042(5) -0.0019(5)
    O3 0.0232(6) 0.0172(6) 0.0192(6) -0.0015(5) -0.0048(5) -0.0015(5)
    O4 0.0214(6) 0.0166(6) 0.0205(6) -0.0012(5) -0.0026(5) -0.0049(5)
    O5 0.0222(7) 0.0412(8) 0.0355(8) 0.0049(7) -0.0078(6) -0.0115(7)
    O7 0.0208(6) 0.0235(6) 0.0139(6) 0.0023(5) -0.0001(5) -0.0004(5)
    O8 0.0231(6) 0.0188(6) 0.0277(7) -0.0045(6) 0.0002(6) 0.0053(5)
    N1 0.0202(7) 0.0173(7) 0.0196(7) -0.0008(6) 0.0042(6) -0.0032(6)
    C1 0.0277(9) 0.0134(7) 0.0180(8) 0.0003(7) -0.0022(8) 0.0013(6)
    C2 0.0372(11) 0.0245(9) 0.0157(9) -0.0057(9) 0.0001(8) 0.0021(7)
    C3 0.0460(12) 0.0281(10) 0.0200(9) -0.0140(10) 0.0045(9) 0.0034(8)
    C4 0.0310(10) 0.0225(9) 0.0223(9) -0.0124(8) 0.0046(8) -0.0007(7)
    C5 0.0260(9) 0.0136(8) 0.0191(9) -0.0036(7) -0.0001(7) -0.0005(6)
    C6 0.0199(8) 0.0156(8) 0.0194(8) -0.0026(7) 0.0002(7) -0.0032(7)
    C7 0.0157(8) 0.0141(7) 0.0187(8) 0.0005(7) -0.0007(7) 0.0010(6)
    C8 0.0187(8) 0.0147(8) 0.0140(8) 0.0011(7) -0.0021(7) -0.0004(6)
    C9 0.0184(8) 0.0136(7) 0.0154(8) 0.0008(7) -0.0009(7) -0.0007(6)
    C10 0.0203(8) 0.0136(7) 0.0166(8) 0.0037(7) -0.0008(7) 0.0006(6)
    C11 0.0212(8) 0.0120(7) 0.0159(8) -0.0002(7) -0.0002(7) 0.0011(6)
    C12 0.0184(8) 0.0216(8) 0.0185(8) 0.0018(7) -0.0024(7) 0.0020(7)
    C13 0.0183(7) 0.0169(8) 0.0166(8) 0.0027(7) -0.0007(7) -0.0009(6)
    C14 0.0195(8) 0.0151(8) 0.0160(8) 0.0026(7) -0.0003(7) -0.0011(6)
    C15 0.0196(9) 0.0151(8) 0.0181(8) 0.0030(7) 0.0006(7) 0.0025(6)
    C16 0.0203(8) 0.0150(8) 0.0171(8) -0.0003(7) 0.0012(7) 0.0006(6)
    C17 0.0181(8) 0.0141(7) 0.0158(8) -0.0008(7) 0.0019(7) -0.0009(6)
    C19 0.0255(9) 0.0284(10) 0.0223(10) -0.0073(8) 0.0071(8) -0.0042(7)
    C21 0.0242(9) 0.0237(9) 0.0240(9) 0.0048(8) 0.0002(8) -0.0037(7)
    C22 0.0350(11) 0.0320(11) 0.0304(11) 0.0120(9) 0.0020(9) -0.0085(8)
    C23 0.0269(10) 0.0335(10) 0.0237(9) 0.0028(9) -0.0071(8) -0.0031(8)
    C24 0.0216(9) 0.0247(9) 0.0204(9) 0.0032(8) -0.0043(7) 0.0005(7)
    C25 0.0234(8) 0.0292(10) 0.0180(9) -0.0001(8) 0.0025(7) 0.0015(7)
    C26 0.0256(10) 0.0214(9) 0.0457(12) -0.0053(8) -0.0010(9) -0.0005(9)
    C27 0.0228(9) 0.0188(8) 0.0236(9) -0.0038(8) -0.0021(7) -0.0003(7)
    C28 0.0353(11) 0.0275(10) 0.0242(10) 0.0037(9) -0.0070(9) -0.0063(8)
_geom_special_details
;
All e.s.d.'s (except the e.s.d. in the dihedral angle between two l.s. planes)
are estimated using the full covariance matrix. The cell e.s.d.'s are taken
into account individually in the estimation of e.s.d.'s in distances, angles
and torsion angles; correlations between e.s.d.'s in cell parameters are only
used when they are defined by crystal symmetry. An approximate (isotropic)
treatment of cell e.s.d.'s is used for estimating e.s.d.'s involving l.s.
planes.
;
loop_
    _geom_bond_atom_site_label_1
    _geom_bond_atom_site_label_2
    _geom_bond_site_symmetry_2
    _geom_bond_distance
    _geom_bond_publ_flag
    O1 C7 . 1.433(2) ?
    O1 C24 . 1.438(2) ?
    O2 C24 . 1.409(2) ?
    O2 C8 . 1.461(2) ?
    O3 C23 . 1.424(2) ?
    O3 C1 . 1.435(2) ?
    O4 C27 . 1.354(2) ?
    O4 C6 . 1.449(2) ?
    O5 C27 . 1.198(2) ?
    O7 C25 . 1.419(2) ?
    O7 C14 . 1.422(2) ?
    O8 C26 . 1.422(2) ?
    O8 C16 . 1.438(2) ?
    N1 C21 . 1.466(2) ?
    N1 C17 . 1.468(2) ?
    N1 C19 . 1.469(2) ?
    C1 C2 . 1.534(3) ?
    C1 C11 . 1.557(2) ?
    C1 H1 . 1.0000 ?
    C2 C3 . 1.518(3) ?
    C2 H2A . 0.9900 ?
    C2 H2B . 0.9900 ?
    C3 C4 . 1.528(3) ?
    C3 H3A . 0.9900 ?
    C3 H3B . 0.9900 ?
    C4 C5 . 1.534(3) ?
    C4 C19 . 1.543(3) ?
    C4 H4 . 1.0000 ?
    C5 C6 . 1.534(2) ?
    C5 C11 . 1.552(2) ?
    C5 H5 . 1.0000 ?
    C6 C7 . 1.562(2) ?
    C6 H6 . 1.0000 ?
    C7 C8 . 1.531(2) ?
    C7 C17 . 1.553(2) ?
    C8 C9 . 1.522(2) ?
    C8 C15 . 1.552(2) ?
    C9 C14 . 1.526(2) ?
    C9 C10 . 1.573(2) ?
    C9 H9 . 1.0000 ?
    C10 C12 . 1.568(2) ?
    C10 C11 . 1.574(2) ?
    C10 H10 . 1.0000 ?
    C11 C17 . 1.550(2) ?
    C12 C13 . 1.529(2) ?
    C12 H12A . 0.9900 ?
    C12 H12B . 0.9900 ?
    C13 C14 . 1.531(2) ?
    C13 C16 . 1.533(2) ?
    C13 H13 . 1.0000 ?
    C14 H14 . 1.0000 ?
    C15 C16 . 1.536(2) ?
    C15 H15A . 0.9900 ?
    C15 H15B . 0.9900 ?
    C16 H16 . 1.0000 ?
    C17 H17 . 1.0000 ?
    C19 H19A . 0.9900 ?
    C19 H19B . 0.9900 ?
    C21 C22 . 1.525(3) ?
    C21 H21A . 0.9900 ?
    C21 H21B . 0.9900 ?
    C22 H22A . 0.9800 ?
    C22 H22B . 0.9800 ?
    C22 H22C . 0.9800 ?
    C23 H23A . 0.9800 ?
    C23 H23B . 0.9800 ?
    C23 H23C . 0.9800 ?
    C24 H24A . 0.9900 ?
    C24 H24B . 0.9900 ?
    C25 H25A . 0.9800 ?
    C25 H25B . 0.9800 ?
    C25 H25C . 0.9800 ?
    C26 H26A . 0.9800 ?
    C26 H26B . 0.9800 ?
    C26 H26C . 0.9800 ?
    C27 C28 . 1.494(3) ?
    C28 H28A . 0.9800 ?
    C28 H28B . 0.9800 ?
    C28 H28C . 0.9800 ?
loop_
    _geom_angle_atom_site_label_1
    _geom_angle_atom_site_label_2
    _geom_angle_atom_site_label_3
    _geom_angle_site_symmetry_1
    _geom_angle_site_symmetry_3
    _geom_angle
    _geom_angle_publ_flag
    C7 O1 C24 . . 105.84(13) ?
    C24 O2 C8 . . 103.92(13) ?
    C23 O3 C1 . . 113.26(14) ?
    C27 O4 C6 . . 116.41(14) ?
    C25 O7 C14 . . 111.81(14) ?
    C26 O8 C16 . . 113.22(15) ?
    C21 N1 C17 . . 113.23(14) ?
    C21 N1 C19 . . 111.68(15) ?
    C17 N1 C19 . . 115.87(14) ?
    O3 C1 C2 . . 108.29(14) ?
    O3 C1 C11 . . 108.02(13) ?
    C2 C1 C11 . . 117.18(16) ?
    O3 C1 H1 . . 107.7 ?
    C2 C1 H1 . . 107.7 ?
    C11 C1 H1 . . 107.7 ?
    C3 C2 C1 . . 113.19(16) ?
    C3 C2 H2A . . 108.9 ?
    C1 C2 H2A . . 108.9 ?
    C3 C2 H2B . . 108.9 ?
    C1 C2 H2B . . 108.9 ?
    H2A C2 H2B . . 107.8 ?
    C2 C3 C4 . . 110.01(16) ?
    C2 C3 H3A . . 109.7 ?
    C4 C3 H3A . . 109.7 ?
    C2 C3 H3B . . 109.7 ?
    C4 C3 H3B . . 109.7 ?
    H3A C3 H3B . . 108.2 ?
    C3 C4 C5 . . 109.20(17) ?
    C3 C4 C19 . . 113.58(17) ?
    C5 C4 C19 . . 109.38(14) ?
    C3 C4 H4 . . 108.2 ?
    C5 C4 H4 . . 108.2 ?
    C19 C4 H4 . . 108.2 ?
    C4 C5 C6 . . 108.35(15) ?
    C4 C5 C11 . . 109.64(14) ?
    C6 C5 C11 . . 104.64(13) ?
    C4 C5 H5 . . 111.3 ?
    C6 C5 H5 . . 111.3 ?
    C11 C5 H5 . . 111.3 ?
    O4 C6 C5 . . 109.86(14) ?
    O4 C6 C7 . . 116.54(14) ?
    C5 C6 C7 . . 104.58(14) ?
    O4 C6 H6 . . 108.5 ?
    C5 C6 H6 . . 108.5 ?
    C7 C6 H6 . . 108.5 ?
    O1 C7 C8 . . 101.93(13) ?
    O1 C7 C17 . . 116.49(14) ?
    C8 C7 C17 . . 110.30(14) ?
    O1 C7 C6 . . 111.66(14) ?
    C8 C7 C6 . . 114.84(14) ?
    C17 C7 C6 . . 102.17(13) ?
    O2 C8 C9 . . 113.19(14) ?
    O2 C8 C7 . . 98.17(13) ?
    C9 C8 C7 . . 110.58(14) ?
    O2 C8 C15 . . 106.73(13) ?
    C9 C8 C15 . . 113.04(14) ?
    C7 C8 C15 . . 114.22(14) ?
    C8 C9 C14 . . 112.02(14) ?
    C8 C9 C10 . . 109.23(13) ?
    C14 C9 C10 . . 102.55(14) ?
    C8 C9 H9 . . 110.9 ?
    C14 C9 H9 . . 110.9 ?
    C10 C9 H9 . . 110.9 ?
    C12 C10 C9 . . 103.69(13) ?
    C12 C10 C11 . . 116.83(14) ?
    C9 C10 C11 . . 117.78(14) ?
    C12 C10 H10 . . 105.8 ?
    C9 C10 H10 . . 105.8 ?
    C11 C10 H10 . . 105.8 ?
    C17 C11 C5 . . 98.02(14) ?
    C17 C11 C1 . . 114.49(14) ?
    C5 C11 C1 . . 113.19(14) ?
    C17 C11 C10 . . 113.31(13) ?
    C5 C11 C10 . . 109.07(13) ?
    C1 C11 C10 . . 108.45(14) ?
    C13 C12 C10 . . 106.23(14) ?
    C13 C12 H12A . . 110.5 ?
    C10 C12 H12A . . 110.5 ?
    C13 C12 H12B . . 110.5 ?
    C10 C12 H12B . . 110.5 ?
    H12A C12 H12B . . 108.7 ?
    C12 C13 C14 . . 100.56(14) ?
    C12 C13 C16 . . 110.85(14) ?
    C14 C13 C16 . . 111.90(14) ?
    C12 C13 H13 . . 111.0 ?
    C14 C13 H13 . . 111.0 ?
    C16 C13 H13 . . 111.0 ?
    O7 C14 C9 . . 109.93(14) ?
    O7 C14 C13 . . 117.06(14) ?
    C9 C14 C13 . . 102.05(13) ?
    O7 C14 H14 . . 109.1 ?
    C9 C14 H14 . . 109.1 ?
    C13 C14 H14 . . 109.1 ?
    C16 C15 C8 . . 118.92(14) ?
    C16 C15 H15A . . 107.6 ?
    C8 C15 H15A . . 107.6 ?
    C16 C15 H15B . . 107.6 ?
    C8 C15 H15B . . 107.6 ?
    H15A C15 H15B . . 107.0 ?
    O8 C16 C13 . . 112.28(14) ?
    O8 C16 C15 . . 104.50(14) ?
    C13 C16 C15 . . 114.26(14) ?
    O8 C16 H16 . . 108.5 ?
    C13 C16 H16 . . 108.5 ?
    C15 C16 H16 . . 108.5 ?
    N1 C17 C11 . . 110.66(14) ?
    N1 C17 C7 . . 118.36(14) ?
    C11 C17 C7 . . 98.35(13) ?
    N1 C17 H17 . . 109.6 ?
    C11 C17 H17 . . 109.6 ?
    C7 C17 H17 . . 109.6 ?
    N1 C19 C4 . . 114.17(16) ?
    N1 C19 H19A . . 108.7 ?
    C4 C19 H19A . . 108.7 ?
    N1 C19 H19B . . 108.7 ?
    C4 C19 H19B . . 108.7 ?
    H19A C19 H19B . . 107.6 ?
    N1 C21 C22 . . 112.21(16) ?
    N1 C21 H21A . . 109.2 ?
    C22 C21 H21A . . 109.2 ?
    N1 C21 H21B . . 109.2 ?
    C22 C21 H21B . . 109.2 ?
    H21A C21 H21B . . 107.9 ?
    C21 C22 H22A . . 109.5 ?
    C21 C22 H22B . . 109.5 ?
    H22A C22 H22B . . 109.5 ?
    C21 C22 H22C . . 109.5 ?
    H22A C22 H22C . . 109.5 ?
    H22B C22 H22C . . 109.5 ?
    O3 C23 H23A . . 109.5 ?
    O3 C23 H23B . . 109.5 ?
    H23A C23 H23B . . 109.5 ?
    O3 C23 H23C . . 109.5 ?
    H23A C23 H23C . . 109.5 ?
    H23B C23 H23C . . 109.5 ?
    O2 C24 O1 . . 107.87(14) ?
    O2 C24 H24A . . 110.1 ?
    O1 C24 H24A . . 110.1 ?
    O2 C24 H24B . . 110.1 ?
    O1 C24 H24B . . 110.1 ?
    H24A C24 H24B . . 108.4 ?
    O7 C25 H25A . . 109.5 ?
    O7 C25 H25B . . 109.5 ?
    H25A C25 H25B . . 109.5 ?
    O7 C25 H25C . . 109.5 ?
    H25A C25 H25C . . 109.5 ?
    H25B C25 H25C . . 109.5 ?
    O8 C26 H26A . . 109.5 ?
    O8 C26 H26B . . 109.5 ?
    H26A C26 H26B . . 109.5 ?
    O8 C26 H26C . . 109.5 ?
    H26A C26 H26C . . 109.5 ?
    H26B C26 H26C . . 109.5 ?
    O5 C27 O4 . . 123.60(17) ?
    O5 C27 C28 . . 125.38(18) ?
    O4 C27 C28 . . 111.02(16) ?
    C27 C28 H28A . . 109.5 ?
    C27 C28 H28B . . 109.5 ?
    H28A C28 H28B . . 109.5 ?
    C27 C28 H28C . . 109.5 ?
    H28A C28 H28C . . 109.5 ?
    H28B C28 H28C . . 109.5 ?
loop_
    _geom_torsion_atom_site_label_1
    _geom_torsion_atom_site_label_2
    _geom_torsion_atom_site_label_3
    _geom_torsion_atom_site_label_4
    _geom_torsion_site_symmetry_1
    _geom_torsion_site_symmetry_2
    _geom_torsion_site_symmetry_3
    _geom_torsion_site_symmetry_4
    _geom_torsion
    _geom_torsion_publ_flag
    C23 O3 C1 C2 . . . . 78.45(18) ?
    C23 O3 C1 C11 . . . . -153.71(15) ?
    O3 C1 C2 C3 . . . . 160.33(16) ?
    C11 C1 C2 C3 . . . . 37.9(2) ?
    C1 C2 C3 C4 . . . . -52.0(2) ?
    C2 C3 C4 C5 . . . . 66.2(2) ?
    C2 C3 C4 C19 . . . . -56.2(2) ?
    C3 C4 C5 C6 . . . . -177.44(15) ?
    C19 C4 C5 C6 . . . . -52.58(19) ?
    C3 C4 C5 C11 . . . . -63.79(18) ?
    C19 C4 C5 C11 . . . . 61.07(19) ?
    C27 O4 C6 C5 . . . . 153.01(15) ?
    C27 O4 C6 C7 . . . . -88.33(19) ?
    C4 C5 C6 O4 . . . . -130.98(14) ?
    C11 C5 C6 O4 . . . . 112.10(15) ?
    C4 C5 C6 C7 . . . . 103.22(16) ?
    C11 C5 C6 C7 . . . . -13.69(17) ?
    C24 O1 C7 C8 . . . . 28.66(17) ?
    C24 O1 C7 C17 . . . . 148.75(15) ?
    C24 O1 C7 C6 . . . . -94.42(16) ?
    O4 C6 C7 O1 . . . . 92.28(17) ?
    C5 C6 C7 O1 . . . . -146.23(14) ?
    O4 C6 C7 C8 . . . . -23.1(2) ?
    C5 C6 C7 C8 . . . . 98.38(16) ?
    O4 C6 C7 C17 . . . . -142.51(15) ?
    C5 C6 C7 C17 . . . . -21.02(16) ?
    C24 O2 C8 C9 . . . . 160.42(14) ?
    C24 O2 C8 C7 . . . . 43.82(15) ?
    C24 O2 C8 C15 . . . . -74.60(16) ?
    O1 C7 C8 O2 . . . . -44.26(15) ?
    C17 C7 C8 O2 . . . . -168.60(13) ?
    C6 C7 C8 O2 . . . . 76.63(16) ?
    O1 C7 C8 C9 . . . . -162.87(13) ?
    C17 C7 C8 C9 . . . . 72.79(17) ?
    C6 C7 C8 C9 . . . . -41.98(19) ?
    O1 C7 C8 C15 . . . . 68.29(17) ?
    C17 C7 C8 C15 . . . . -56.06(18) ?
    C6 C7 C8 C15 . . . . -170.82(14) ?
    O2 C8 C9 C14 . . . . 92.06(17) ?
    C7 C8 C9 C14 . . . . -158.92(14) ?
    C15 C8 C9 C14 . . . . -29.44(19) ?
    O2 C8 C9 C10 . . . . -155.03(14) ?
    C7 C8 C9 C10 . . . . -46.01(18) ?
    C15 C8 C9 C10 . . . . 83.48(17) ?
    C8 C9 C10 C12 . . . . -96.06(16) ?
    C14 C9 C10 C12 . . . . 22.92(16) ?
    C8 C9 C10 C11 . . . . 34.7(2) ?
    C14 C9 C10 C11 . . . . 153.71(14) ?
    C4 C5 C11 C17 . . . . -73.03(16) ?
    C6 C5 C11 C17 . . . . 43.00(16) ?
    C4 C5 C11 C1 . . . . 48.02(19) ?
    C6 C5 C11 C1 . . . . 164.04(14) ?
    C4 C5 C11 C10 . . . . 168.83(14) ?
    C6 C5 C11 C10 . . . . -75.14(16) ?
    O3 C1 C11 C17 . . . . -47.39(19) ?
    C2 C1 C11 C17 . . . . 75.15(19) ?
    O3 C1 C11 C5 . . . . -158.61(14) ?
    C2 C1 C11 C5 . . . . -36.1(2) ?
    O3 C1 C11 C10 . . . . 80.22(16) ?
    C2 C1 C11 C10 . . . . -157.24(15) ?
    C12 C10 C11 C17 . . . . 79.16(18) ?
    C9 C10 C11 C17 . . . . -45.3(2) ?
    C12 C10 C11 C5 . . . . -172.79(14) ?
    C9 C10 C11 C5 . . . . 62.72(18) ?
    C12 C10 C11 C1 . . . . -49.12(18) ?
    C9 C10 C11 C1 . . . . -173.60(14) ?
    C9 C10 C12 C13 . . . . 7.26(17) ?
    C11 C10 C12 C13 . . . . -124.09(15) ?
    C10 C12 C13 C14 . . . . -34.41(16) ?
    C10 C12 C13 C16 . . . . 84.09(17) ?
    C25 O7 C14 C9 . . . . -173.13(14) ?
    C25 O7 C14 C13 . . . . 71.10(19) ?
    C8 C9 C14 O7 . . . . -53.00(18) ?
    C10 C9 C14 O7 . . . . -170.00(13) ?
    C8 C9 C14 C13 . . . . 71.91(16) ?
    C10 C9 C14 C13 . . . . -45.09(15) ?
    C12 C13 C14 O7 . . . . 169.43(15) ?
    C16 C13 C14 O7 . . . . 51.7(2) ?
    C12 C13 C14 C9 . . . . 49.40(15) ?
    C16 C13 C14 C9 . . . . -68.33(17) ?
    O2 C8 C15 C16 . . . . -143.22(15) ?
    C9 C8 C15 C16 . . . . -18.1(2) ?
    C7 C8 C15 C16 . . . . 109.45(17) ?
    C26 O8 C16 C13 . . . . -76.69(18) ?
    C26 O8 C16 C15 . . . . 158.94(14) ?
    C12 C13 C16 O8 . . . . 153.62(14) ?
    C14 C13 C16 O8 . . . . -94.99(17) ?
    C12 C13 C16 C15 . . . . -87.59(18) ?
    C14 C13 C16 C15 . . . . 23.8(2) ?
    C8 C15 C16 O8 . . . . 144.03(15) ?
    C8 C15 C16 C13 . . . . 20.9(2) ?
    C21 N1 C17 C11 . . . . 172.51(14) ?
    C19 N1 C17 C11 . . . . -56.6(2) ?
    C21 N1 C17 C7 . . . . -75.16(19) ?
    C19 N1 C17 C7 . . . . 55.8(2) ?
    C5 C11 C17 N1 . . . . 69.33(16) ?
    C1 C11 C17 N1 . . . . -50.74(19) ?
    C10 C11 C17 N1 . . . . -175.83(14) ?
    C5 C11 C17 C7 . . . . -55.31(14) ?
    C1 C11 C17 C7 . . . . -175.38(14) ?
    C10 C11 C17 C7 . . . . 59.53(16) ?
    O1 C7 C17 N1 . . . . 50.6(2) ?
    C8 C7 C17 N1 . . . . 166.10(14) ?
    C6 C7 C17 N1 . . . . -71.36(17) ?
    O1 C7 C17 C11 . . . . 169.57(14) ?
    C8 C7 C17 C11 . . . . -74.93(15) ?
    C6 C7 C17 C11 . . . . 47.61(15) ?
    C21 N1 C19 C4 . . . . 170.95(16) ?
    C17 N1 C19 C4 . . . . 39.3(2) ?
    C3 C4 C19 N1 . . . . 81.9(2) ?
    C5 C4 C19 N1 . . . . -40.3(2) ?
    C17 N1 C21 C22 . . . . -156.45(16) ?
    C19 N1 C21 C22 . . . . 70.6(2) ?
    C8 O2 C24 O1 . . . . -28.12(17) ?
    C7 O1 C24 O2 . . . . -1.39(18) ?
    C6 O4 C27 O5 . . . . -11.0(3) ?
    C6 O4 C27 C28 . . . . 168.90(15) ?
data_global
_journal_date_recd_electronic     2010-12-30
_journal_date_accepted     2011-01-10
_journal_name_full     'Acta Crystallographica, Section E'
_journal_year     2011
_journal_volume     67
_journal_issue      2
_journal_page_first     o395
_journal_page_last     o395
_journal_paper_category     QO
_journal_coeditor_code     BT5455
_publ_contact_author_name     'Xu, Han-Hong'
_publ_contact_author_address
;
 Key Laboratory of Natural Pesticides and Chemical Biology
 South China Agricultural University
 Guangzhou 510642
 P. R. China
;
_publ_contact_author_email     'hhxu@scau.edu.cn'
_publ_contact_author_fax     '86 020 38604926'
_publ_contact_author_phone     '86 020 85285127'
_publ_section_title
;
Anthriscifolcine A, a C18-diterpenoid alkaloid
;
loop_
    _publ_author_name
    _publ_author_address
    'Song, Zhi-Jun'
;
 Key Laboratory of Natural Pesticides and Chemical Biology
 South China Agricultural University
 Guangzhou 510642, People's Republic of China
;
    'Chen, Wei-Quan'
;
 Key Laboratory of Natural Pesticides and Chemical Biology
 South China Agricultural University
 Guangzhou 510642, People's Republic of China
;
    'Du, Xiao-Ying'
;
 College of Agriculture, Yangtze University,
 Jingzhou, Hubei 434025, People's Republic of China
;
    'Yuan, Yun-Fei'
;
 Key Laboratory of Natural Pesticides and Chemical Biology
 South China Agricultural University
 Guangzhou 510642, People's Republic of China
;
    'Xu, Han-Hong'
;
 Key Laboratory of Natural Pesticides and Chemical Biology
 South China Agricultural University
 Guangzhou 510642, People's Republic of China
;
