# Supplementary material for: Anthriscifolcine A, a C18-diterpenoid alkaloid
Source: Acta Crystallogr Sect E Struct Rep Online. 2011 Jan 15;67(Pt 2):o395. doi: 10.1107/S1600536811001346 (PMC3051775; doi:10.1107/S1600536811001346)
Supplement: Supplementary file 2 [file e-67-0o395-Isup2.hkl]

# 
# h,k,l, Fc-squared, Fo-squared, sigma(Fo-squared) and status flag 
# 
data_I
_shelx_title ' Y2871 in P2(1)2(1)2(1)' 
_shelx_refln_list_code          4 
_shelx_F_calc_maximum      199.35 
_exptl_crystal_F_000      1032.00 
_reflns_d_resolution_high  0.7702 
 
loop_ 
 _symmetry_equiv_pos_as_xyz 
 'x, y, z' 
 '-x+1/2, -y, z+1/2' 
 '-x, y+1/2, -z+1/2' 
 'x+1/2, -y+1/2, -z' 
 
_cell_length_a     8.9444 
_cell_length_b    14.1350 
_cell_length_c    19.1123 
_cell_angle_alpha  90.000 
_cell_angle_beta   90.000 
_cell_angle_gamma  90.000 
 
_shelx_F_squared_multiplier     1.000 
 
loop_ 
 _refln_index_h 
 _refln_index_k 
 _refln_index_l 
 _refln_F_squared_calc 
 _refln_F_squared_meas 
 _refln_F_squared_sigma 
 _refln_observed_status 
   2   0   0    19211.20    19183.45    137.50 o 
   4   0   0     1667.32     1806.92     18.16 o 
   6   0   0      262.47      282.26     15.49 o 
   8   0   0       28.47       15.15      7.01 o 
  10   0   0      367.60      373.78     21.81 o 
   2   1   0     3277.22     3089.49     14.63 o 
   3   1   0      198.90      166.55      3.23 o 
   4   1   0       92.62      101.64      2.62 o 
   5   1   0      112.33      137.98      5.39 o 
   6   1   0       22.36       12.73      3.46 o 
   7   1   0       17.16       17.01      2.97 o 
   8   1   0      296.83      306.69      8.68 o 
   9   1   0      337.33      306.96     12.79 o 
  10   1   0       40.89       33.96      6.90 o 
  11   1   0       12.11       10.44      7.52 o 
   1   2   0    15010.90    15255.34    134.06 o 
   2   2   0      464.49      444.21      6.49 o 
   3   2   0     1646.09     1542.39     10.16 o 
   4   2   0      241.77      248.33      4.29 o 
   5   2   0        0.52        0.84      1.50 o 
   6   2   0       20.37       33.17      2.69 o 
   7   2   0       18.64       23.06      3.82 o 
   8   2   0       85.37       98.66      7.22 o 
   9   2   0      369.35      387.30     15.72 o 
  10   2   0      148.67      152.10      9.76 o 
  11   2   0       47.70       35.27     11.65 o 
   1   3   0      607.93      560.63      8.10 o 
   2   3   0        6.76        3.07      1.15 o 
   3   3   0        7.79        6.37      1.51 o 
   4   3   0      569.86      594.33     10.02 o 
   5   3   0       67.65       80.19      3.68 o 
   6   3   0       44.28       47.28      3.91 o 
   7   3   0      948.44      944.10     24.83 o 
   8   3   0      152.50      135.48      8.82 o 
   9   3   0      262.94      266.68     14.47 o 
  10   3   0        7.20        9.11      5.80 o 
  11   3   0      164.14      184.99     18.56 o 
   0   4   0     2967.49     3119.55     22.56 o 
   1   4   0     1064.12      990.19     13.53 o 
   2   4   0       24.85       21.96      1.32 o 
   3   4   0     2851.65     3248.51     21.54 o 
   4   4   0      140.06      129.19      5.37 o 
   5   4   0      245.17      214.64      7.55 o 
   6   4   0        8.88        7.26      2.22 o 
   7   4   0      764.30      791.74     18.99 o 
   8   4   0      133.68      110.09      8.95 o 
   9   4   0      169.94      167.18     10.16 o 
  10   4   0      164.93      181.37     11.11 o 
  11   4   0      101.67       83.07     14.51 o 
   1   5   0    11759.99    12075.52     62.26 o 
   2   5   0    10751.86    11276.38    135.95 o 
   3   5   0     3202.91     3534.14     68.11 o 
   4   5   0     1391.45     1359.31     21.21 o 
   5   5   0     2091.45     2227.62     39.12 o 
   6   5   0      885.19      812.14     17.46 o 
   7   5   0       75.82       77.91      5.62 o 
   8   5   0      566.75      586.80     20.23 o 
   9   5   0      166.76      156.84     13.89 o 
  10   5   0        8.86       11.18      4.81 o 
  11   5   0       52.84       43.66      8.20 o 
   0   6   0      234.83      197.06      6.02 o 
   1   6   0        1.48        4.01      1.30 o 
   2   6   0        1.01        1.92      0.89 o 
   3   6   0      544.47      652.84     18.81 o 
   4   6   0      185.07      220.15     10.49 o 
   5   6   0      479.69      472.78     19.68 o 
   6   6   0     1430.09     1453.25     37.58 o 
   7   6   0     2755.28     2775.32     48.39 o 
   8   6   0       37.06       31.74      8.67 o 
   9   6   0      195.03      142.28     14.97 o 
  10   6   0      195.68      197.48     11.56 o 
   1   7   0      242.44      285.26      9.14 o 
   2   7   0      896.08     1014.02     11.49 o 
   3   7   0     1505.36     1545.75     41.96 o 
   4   7   0      211.20      247.45     26.26 o 
   5   7   0      527.77      529.13     19.21 o 
   6   7   0      668.30      692.38     20.49 o 
   7   7   0        0.32       11.84      4.61 o 
   8   7   0      775.97      809.80     35.35 o 
   9   7   0        2.03        7.69      4.88 o 
  10   7   0      169.33      187.06     23.06 o 
   0   8   0        3.72        7.26      2.24 o 
   1   8   0      396.97      415.16      6.25 o 
   2   8   0      881.50      924.82     14.43 o 
   3   8   0      201.36      220.10      9.74 o 
   4   8   0        1.63        4.53      4.32 o 
   5   8   0     2118.80     2148.21     69.00 o 
   6   8   0      118.20       93.76      6.98 o 
   7   8   0       97.69       89.70     13.89 o 
   8   8   0      105.70       84.72      8.28 o 
   9   8   0       38.58       49.43      7.32 o 
  10   8   0        9.38       16.56      5.40 o 
   1   9   0      428.63      416.99      9.38 o 
   2   9   0      407.31      435.37      9.02 o 
   3   9   0      120.79      137.90      5.61 o 
   4   9   0      171.45      174.22      9.55 o 
   5   9   0       50.33       64.94     10.11 o 
   6   9   0     1027.00      943.90     23.86 o 
   7   9   0        0.02        0.05      4.08 o 
   8   9   0      205.87      182.88     10.20 o 
   9   9   0       82.14       93.41     10.53 o 
  10   9   0       78.79       99.50     23.02 o 
   0  10   0        2.41        1.70      3.13 o 
   1  10   0       76.32       74.81      4.89 o 
   2  10   0      350.39      360.63     13.91 o 
   3  10   0      148.24      176.79      7.00 o 
   4  10   0      465.70      500.54     43.55 o 
   5  10   0        5.32        3.79      4.99 o 
   6  10   0       13.16       19.74      4.75 o 
   7  10   0      243.65      225.41      9.76 o 
   8  10   0      205.18      219.76     14.51 o 
   9  10   0       13.46       13.64     10.88 o 
   1  11   0     2454.97     2514.52     54.26 o 
   2  11   0       17.76       16.82      2.88 o 
   3  11   0       31.63       22.34      3.09 o 
   4  11   0       16.71       33.24     15.47 o 
   5  11   0      141.80      149.65      9.91 o 
   6  11   0      419.49      439.60     34.60 o 
   7  11   0      548.38      537.21     21.12 o 
   8  11   0       18.45       17.42      5.17 o 
   9  11   0       32.73       32.42      8.46 o 
   0  12   0      366.16      381.58     20.18 o 
   1  12   0      649.78      643.21     16.12 o 
   2  12   0       27.29       25.91      3.27 o 
   3  12   0        0.51        4.02      5.74 o 
   4  12   0       21.32       19.36      4.78 o 
   5  12   0        0.92        3.78      4.96 o 
   6  12   0      114.32      135.33     13.68 o 
   7  12   0       14.80       15.90      4.90 o 
   8  12   0       87.75       89.79     10.87 o 
   1  13   0     3166.73     3051.35     75.75 o 
   2  13   0      266.74      282.54     14.17 o 
   3  13   0      185.25      209.16     15.35 o 
   4  13   0        3.82        8.26      3.18 o 
   5  13   0       33.02       16.53      4.40 o 
   6  13   0       17.62       20.57      6.00 o 
   7  13   0      127.09      141.90     14.23 o 
   8  13   0       78.85       67.98     10.67 o 
   0  14   0       34.67       36.13      9.07 o 
   1  14   0        6.18        5.43      3.84 o 
   2  14   0      261.60      265.33     28.38 o 
   3  14   0      587.64      584.10     17.33 o 
   4  14   0        3.38        7.97      3.80 o 
   5  14   0      129.68      133.68     13.80 o 
   6  14   0        1.58        1.12      3.12 o 
   7  14   0      380.16      348.65     14.69 o 
   1  15   0      415.98      388.70     11.52 o 
   2  15   0        1.20        5.00      4.98 o 
   3  15   0       14.16       10.97      4.00 o 
   4  15   0       81.81       68.62      9.45 o 
   5  15   0        1.31        8.15      5.18 o 
   6  15   0        0.01        4.19      4.96 o 
   0  16   0       65.39       54.13     10.21 o 
   1  16   0      196.50      181.17     13.06 o 
   2  16   0       24.46       25.94      5.92 o 
   3  16   0       85.10       83.24     14.13 o 
   4  16   0       12.55        7.06      3.15 o 
   5  16   0       67.02       79.49     10.31 o 
   1  17   0      417.01      428.17     32.09 o 
   2  17   0        9.23       14.06      4.07 o 
   3  17   0       23.22       20.94      6.61 o 
   4  17   0       21.43       12.30      5.10 o 
   1  18   0      237.78      259.76     12.57 o 
   2  18   0       18.12       17.72      6.99 o 
   2   0   1      211.21      189.22      3.56 o 
   3   0   1     1333.54     1208.33      8.88 o 
   4   0   1      120.50      118.39      3.30 o 
   5   0   1       10.60       14.06      1.64 o 
   6   0   1     1700.57     1729.64     39.97 o 
   7   0   1      546.88      556.02     16.28 o 
   8   0   1      231.36      211.31      7.90 o 
   9   0   1      196.84      173.80      8.87 o 
  10   0   1       20.24       19.24      4.11 o 
  11   0   1       26.19       22.28      3.59 o 
   2   1   1    15703.98    15861.04     54.71 o 
   3   1   1     1540.46     1580.18      7.18 o 
   4   1   1     1993.81     2042.39      9.49 o 
   5   1   1      381.07      377.01      7.45 o 
   6   1   1      448.64      441.74      7.79 o 
   7   1   1      301.24      313.30      7.74 o 
   8   1   1       52.65       50.31      3.28 o 
   9   1   1      847.99      910.04     28.32 o 
  10   1   1       14.84       13.45      2.98 o 
  11   1   1       84.20       83.39      7.56 o 
   0   2   1    39741.68    34780.38    438.90 o 
   1   2   1     2046.21     2029.43      8.23 o 
   2   2   1      397.53      375.89      4.12 o 
   3   2   1     1319.65     1412.75      8.05 o 
   4   2   1      971.36     1027.29      5.65 o 
   5   2   1      251.21      241.33      5.50 o 
   6   2   1      272.91      260.33      6.68 o 
   7   2   1      250.19      254.94      7.90 o 
   8   2   1      160.00      144.16      5.33 o 
   9   2   1      187.19      189.16      7.80 o 
  10   2   1      332.40      332.37     10.59 o 
  11   2   1      115.93      126.63      7.09 o 
   0   3   1      275.39      242.63      6.68 o 
   1   3   1    16468.97    16875.71     65.59 o 
   2   3   1     2484.88     2479.38     11.39 o 
   3   3   1     1719.43     1692.07      8.59 o 
   4   3   1      945.41      912.62     10.98 o 
   5   3   1      364.43      358.58      4.40 o 
   6   3   1      515.96      497.41      8.63 o 
   7   3   1       17.79       17.01      1.86 o 
   8   3   1      317.96      297.22      8.54 o 
   9   3   1      314.51      302.18     10.13 o 
  10   3   1       64.29       71.46      7.06 o 
  11   3   1       20.81       17.69      3.90 o 
   0   4   1       16.55       23.00      2.26 o 
   1   4   1     5170.22     5165.54     26.13 o 
   2   4   1     5747.83     6107.56     21.93 o 
   3   4   1      963.16      955.84      6.72 o 
   4   4   1     3734.94     4150.79     31.78 o 
   5   4   1      483.74      518.11      5.21 o 
   6   4   1      292.55      316.85      5.52 o 
   7   4   1      242.42      228.72      5.87 o 
   8   4   1       25.21       21.76      2.81 o 
   9   4   1      357.51      370.39      7.36 o 
  10   4   1       36.71       29.60      4.96 o 
  11   4   1       31.39       31.40      5.87 o 
   0   5   1       24.86       18.71      1.99 o 
   1   5   1     4488.47     4650.32     34.67 o 
   2   5   1     2959.34     3020.43     18.71 o 
   3   5   1      292.28      296.20      4.11 o 
   4   5   1      348.36      398.08      8.65 o 
   5   5   1      432.61      469.03      6.87 o 
   6   5   1       46.41       42.72      2.00 o 
   7   5   1      208.25      206.25      5.65 o 
   8   5   1      195.31      192.69      8.02 o 
   9   5   1       65.97       65.39      6.27 o 
  10   5   1       56.48       62.13      6.49 o 
  11   5   1        0.59        4.79      2.20 o 
   0   6   1     2295.28     2334.83     20.17 o 
   1   6   1      149.31      160.51      2.53 o 
   2   6   1     2069.57     2255.68     19.30 o 
   3   6   1     6120.59     6857.07     55.30 o 
   4   6   1      206.70      215.09      6.53 o 
   5   6   1      341.39      302.26      8.45 o 
   6   6   1      460.37      444.58      8.19 o 
   7   6   1      192.55      187.54      6.24 o 
   8   6   1      215.51      216.11     10.37 o 
   9   6   1       47.42       48.91      5.83 o 
  10   6   1      132.51      148.54      8.72 o 
   0   7   1     3165.29     3283.05     31.94 o 
   1   7   1     1777.43     1954.30     16.43 o 
   2   7   1     1654.72     1860.98     14.58 o 
   3   7   1      515.60      579.26     13.19 o 
   4   7   1      682.85      705.99     13.95 o 
   5   7   1       54.09       68.40      4.43 o 
   6   7   1      309.30      291.90      9.27 o 
   7   7   1       91.25       89.38      4.49 o 
   8   7   1       19.53       14.31      3.46 o 
   9   7   1      127.30      129.12      8.17 o 
  10   7   1      125.93      118.76      8.99 o 
   0   8   1       29.09       43.26      2.34 o 
   1   8   1      917.08      874.89      8.30 o 
   2   8   1     1169.55     1227.11     10.92 o 
   3   8   1     1651.20     1841.24     25.88 o 
   4   8   1      154.38      156.06      7.39 o 
   5   8   1      510.10      504.47     11.46 o 
   6   8   1      677.18      635.29     14.65 o 
   7   8   1      607.52      610.84     14.67 o 
   8   8   1      197.02      188.05      6.15 o 
   9   8   1       70.88       65.11      7.15 o 
  10   8   1       23.81       21.31      4.20 o 
   0   9   1     1042.02     1034.79     12.80 o 
   1   9   1      815.44      799.28      7.32 o 
   2   9   1      529.19      504.12      7.53 o 
   3   9   1      179.86      193.51      5.82 o 
   4   9   1     1014.82     1087.79     20.73 o 
   5   9   1      245.07      225.52     12.34 o 
   6   9   1       22.85       18.53      4.00 o 
   7   9   1        5.78       12.85      3.36 o 
   8   9   1       17.87       20.95      3.27 o 
   9   9   1       87.14      101.15      7.06 o 
  10   9   1       27.71       21.86      4.01 o 
   0  10   1       17.42       13.38      3.31 o 
   1  10   1      841.20      887.47     12.41 o 
   2  10   1      137.95      150.73      4.54 o 
   3  10   1      269.29      234.20      8.01 o 
   4  10   1      218.76      233.34      7.97 o 
   5  10   1      164.22      130.53      5.78 o 
   6  10   1       22.64       10.88      3.37 o 
   7  10   1      301.29      319.58      8.63 o 
   8  10   1       11.78       12.31      3.51 o 
   9  10   1      136.15      127.81     13.96 o 
   0  11   1      120.53      112.94      9.72 o 
   1  11   1       10.04       13.54      2.05 o 
   2  11   1     1217.01     1258.51     19.71 o 
   3  11   1      342.39      361.14      7.74 o 
   4  11   1      394.02      426.93     12.57 o 
   5  11   1      441.56      433.08     13.73 o 
   6  11   1       37.27       27.84      4.36 o 
   7  11   1      168.13      181.63      8.03 o 
   8  11   1       15.09       23.73      4.49 o 
   9  11   1       10.04       14.46      3.24 o 
   0  12   1      543.08      521.54     14.86 o 
   1  12   1      115.77      107.21      4.53 o 
   2  12   1       23.81       24.36      2.74 o 
   3  12   1      994.60      901.86     16.05 o 
   4  12   1      478.30      447.33     12.52 o 
   5  12   1      520.59      536.34     17.79 o 
   6  12   1       85.57       78.48      5.42 o 
   7  12   1        6.25        9.80      3.76 o 
   8  12   1       34.79       31.02      4.26 o 
   0  13   1       35.92       40.71      4.96 o 
   1  13   1      516.04      516.60      9.29 o 
   2  13   1      340.83      327.02      8.84 o 
   3  13   1      139.37      137.31      6.20 o 
   4  13   1        0.40        5.48      2.91 o 
   5  13   1      133.71      142.28      9.23 o 
   6  13   1      108.68      123.72      8.24 o 
   7  13   1       65.50       58.42      6.33 o 
   8  13   1       17.41       16.65      3.13 o 
   0  14   1        2.51        8.32      2.59 o 
   1  14   1      225.94      207.68      8.66 o 
   2  14   1      538.39      526.22     17.22 o 
   3  14   1      590.11      576.05     11.02 o 
   4  14   1       35.20       43.64      5.51 o 
   5  14   1       12.80       19.09      3.96 o 
   6  14   1       45.50       53.97      5.95 o 
   7  14   1      122.81      145.81     11.55 o 
   0  15   1       28.41       25.98      4.90 o 
   1  15   1       20.94       28.42      2.75 o 
   2  15   1       91.72      101.39      6.05 o 
   3  15   1       46.40       52.72      6.15 o 
   4  15   1      137.76      126.60      7.35 o 
   5  15   1      141.35      145.08      7.24 o 
   6  15   1      112.06      127.57      9.26 o 
   0  16   1        2.90        4.53      4.17 o 
   1  16   1      242.61      233.17     12.22 o 
   2  16   1       15.13       12.83      3.13 o 
   3  16   1       42.22       53.15      6.09 o 
   4  16   1       23.67       17.90      4.05 o 
   5  16   1       60.14       65.76      6.85 o 
   0  17   1       30.84       19.65      7.66 o 
   1  17   1       46.72       43.65      6.71 o 
   2  17   1      454.34      455.19     25.09 o 
   3  17   1       25.46       17.62      4.08 o 
   4  17   1      303.51      322.75      9.33 o 
   0  18   1      442.36      469.35     21.78 o 
   1  18   1       10.87        9.67      5.60 o 
   2  18   1       29.44       29.27      4.79 o 
   1   0   2     2728.23     2736.09     15.79 o 
   2   0   2        1.63        4.12      1.03 o 
   3   0   2       12.61        9.42      1.00 o 
   4   0   2     2192.24     2307.45     18.90 o 
   5   0   2       42.31       31.76      2.47 o 
   6   0   2     1554.77     1642.60     33.10 o 
   7   0   2      221.30      195.45     10.20 o 
   8   0   2        0.72        7.25      3.12 o 
   9   0   2       91.10       75.30      6.75 o 
  10   0   2       23.41       22.48      4.92 o 
  11   0   2      204.50      203.93     15.69 o 
   1   1   2      837.82      829.91      9.44 o 
   2   1   2     1229.08     1104.80      5.64 o 
   3   1   2      306.24      318.59      3.64 o 
   4   1   2      272.32      261.12      3.14 o 
   5   1   2      144.61      159.00      4.53 o 
   6   1   2      154.40      170.30      5.86 o 
   7   1   2      179.71      173.62      6.20 o 
   8   1   2       96.36       90.25      6.25 o 
   9   1   2      194.39      189.60      7.99 o 
  10   1   2       19.77       23.43      4.42 o 
  11   1   2        2.96       12.69      6.46 o 
   0   2   2     1054.51     1003.50     14.33 o 
   1   2   2     4530.85     4458.78     20.06 o 
   2   2   2      454.12      408.83      4.31 o 
   3   2   2       33.11       30.00      1.13 o 
   4   2   2      353.87      348.02      3.71 o 
   5   2   2      227.72      236.09      6.19 o 
   6   2   2      770.21      788.93     11.12 o 
   7   2   2      786.30      778.42     12.85 o 
   8   2   2      895.96      912.70     13.74 o 
   9   2   2      523.73      528.55     17.60 o 
  10   2   2      187.81      180.88      7.59 o 
  11   2   2      200.75      214.88     11.01 o 
   0   3   2     1047.55      974.42     15.11 o 
   1   3   2     1599.70     1690.42      6.39 o 
   2   3   2      401.45      390.04      4.37 o 
   3   3   2      931.86      953.23      5.84 o 
   4   3   2      109.77      115.52      3.17 o 
   5   3   2       38.31       52.52      2.15 o 
   6   3   2       40.22       40.05      2.36 o 
   7   3   2      457.18      478.21      8.70 o 
   8   3   2     1042.75     1019.74     15.25 o 
   9   3   2     1205.52     1211.20     28.08 o 
  10   3   2        6.59        8.67      2.73 o 
  11   3   2       30.74       19.04      4.16 o 
   0   4   2     1112.02     1053.74      8.51 o 
   1   4   2    10551.44    10612.86     40.35 o 
   2   4   2     4647.34     4758.10     19.15 o 
   3   4   2     7098.74     8142.26     45.36 o 
   4   4   2      225.18      235.87      5.97 o 
   5   4   2       50.98       56.97      2.39 o 
   6   4   2      271.08      255.61      5.75 o 
   7   4   2      288.68      299.00      7.35 o 
   8   4   2      210.36      194.40      6.03 o 
   9   4   2        1.33        6.86      2.72 o 
  10   4   2       46.15       40.22      6.06 o 
  11   4   2       47.64       38.35      5.82 o 
   0   5   2     1300.83     1343.86     11.38 o 
   1   5   2     2919.65     3001.40     12.70 o 
   2   5   2     1139.93     1141.78      5.81 o 
   3   5   2      556.65      570.56      8.18 o 
   4   5   2       38.60       33.36      2.65 o 
   5   5   2      422.12      426.99      6.37 o 
   6   5   2      523.82      488.98      7.34 o 
   7   5   2      546.91      529.52     10.24 o 
   8   5   2       19.23       19.58      2.32 o 
   9   5   2      552.44      533.17     14.27 o 
  10   5   2       18.65       16.72      3.99 o 
  11   5   2       12.50       12.21      2.91 o 
   0   6   2      470.32      419.41      5.45 o 
   1   6   2      978.88      912.40     10.00 o 
   2   6   2     1179.55     1300.71      9.40 o 
   3   6   2     2290.65     2532.00     22.72 o 
   4   6   2       73.90       89.76      3.18 o 
   5   6   2      231.70      241.36      6.81 o 
   6   6   2      483.14      465.63      8.27 o 
   7   6   2      104.95      107.30      4.26 o 
   8   6   2       99.87       91.78      6.03 o 
   9   6   2      176.42      194.57      9.76 o 
  10   6   2       98.06      100.32      8.62 o 
   0   7   2      379.22      403.73      6.60 o 
   1   7   2      954.11      987.30      8.04 o 
   2   7   2     1718.14     1916.02     15.50 o 
   3   7   2      935.40     1043.55     11.96 o 
   4   7   2      935.35      985.83     14.41 o 
   5   7   2       73.55       70.52      2.81 o 
   6   7   2      271.81      253.58      6.49 o 
   7   7   2      846.70      825.53     15.50 o 
   8   7   2      315.03      341.06     13.61 o 
   9   7   2       33.09       39.87      5.64 o 
  10   7   2      248.16      273.06     13.51 o 
   0   8   2       15.97       18.61      1.84 o 
   1   8   2       37.37       40.00      2.16 o 
   2   8   2      869.92      907.52      8.90 o 
   3   8   2       81.49       90.25      3.42 o 
   4   8   2      137.53      138.29      4.54 o 
   5   8   2      456.53      454.34      9.00 o 
   6   8   2      313.99      310.03      7.99 o 
   7   8   2      224.76      209.17      8.07 o 
   8   8   2       62.49       68.42      5.77 o 
   9   8   2       82.54       79.43      8.28 o 
  10   8   2       49.18       45.39      6.49 o 
   0   9   2       98.02      103.67      4.74 o 
   1   9   2      404.75      386.81      4.74 o 
   2   9   2     2425.53     2321.49     32.37 o 
   3   9   2      103.30      101.91      4.17 o 
   4   9   2      125.18      114.33      5.15 o 
   5   9   2       69.14       68.43      4.85 o 
   6   9   2       67.04       78.85      5.01 o 
   7   9   2       66.50       70.38      5.71 o 
   8   9   2       16.44       20.62      5.05 o 
   9   9   2       14.04       19.87      3.93 o 
  10   9   2      220.86      210.43      9.52 o 
   0  10   2      789.70      764.75     21.76 o 
   1  10   2      370.85      385.91      6.05 o 
   2  10   2      337.69      365.51      6.38 o 
   3  10   2       31.37       34.03      3.07 o 
   4  10   2      263.90      268.05      9.21 o 
   5  10   2      136.02      133.09      5.89 o 
   6  10   2       82.16       85.48      5.74 o 
   7  10   2      269.19      281.08     11.48 o 
   8  10   2      144.22      168.50      8.23 o 
   9  10   2       11.40       17.07      3.11 o 
   0  11   2       24.47       22.94      3.07 o 
   1  11   2     1465.15     1426.04     27.98 o 
   2  11   2      170.75      167.87      5.11 o 
   3  11   2      113.56      103.15      3.57 o 
   4  11   2       71.94       71.54      5.15 o 
   5  11   2      104.91      101.86      6.06 o 
   6  11   2      237.68      233.31      9.43 o 
   7  11   2       42.71       34.16      5.52 o 
   8  11   2       85.77      105.87      6.88 o 
   9  11   2      138.73      141.41      7.78 o 
   0  12   2      278.51      273.00      8.97 o 
   1  12   2      222.82      207.62      6.18 o 
   2  12   2      669.51      688.11     11.84 o 
   3  12   2      347.28      338.61      9.93 o 
   4  12   2        3.24       -0.33      3.06 o 
   5  12   2       43.18       56.47      5.86 o 
   6  12   2      137.01      171.00     10.84 o 
   7  12   2       91.31       94.73      7.58 o 
   8  12   2       82.30       78.16      6.64 o 
   0  13   2      331.26      343.84     20.88 o 
   1  13   2      148.24      140.69      5.32 o 
   2  13   2      214.13      220.52      9.13 o 
   3  13   2      107.11      101.68      5.79 o 
   4  13   2      153.45      159.72     10.60 o 
   5  13   2       58.65       46.05      8.36 o 
   6  13   2        0.17        9.30      4.01 o 
   7  13   2       65.31       65.46      6.09 o 
   8  13   2      162.60      177.13      8.86 o 
   0  14   2       47.33       44.99      5.59 o 
   1  14   2       97.44      100.14      5.49 o 
   2  14   2       95.85       96.58      6.66 o 
   3  14   2      309.28      312.73     10.83 o 
   4  14   2       20.33       27.51      4.11 o 
   5  14   2       13.61       12.26      5.36 o 
   6  14   2       39.12       50.75      6.37 o 
   7  14   2      345.13      347.75     11.08 o 
   0  15   2      153.83      167.56     11.73 o 
   1  15   2      169.65      171.30      7.59 o 
   2  15   2       95.98       93.02      6.40 o 
   3  15   2       77.28       86.27      6.95 o 
   4  15   2       76.43      113.74      9.84 o 
   5  15   2       40.54       33.27      4.61 o 
   6  15   2      306.66      309.76     10.18 o 
   0  16   2        4.04        5.75      6.79 o 
   1  16   2       56.11       53.61      8.09 o 
   2  16   2       41.54       44.78      5.31 o 
   3  16   2       81.19       77.01      7.55 o 
   4  16   2       24.25       26.54      4.76 o 
   5  16   2       11.29       11.17      3.03 o 
   0  17   2      156.54      174.89     23.28 o 
   1  17   2      178.06      185.92     10.93 o 
   2  17   2       95.53       87.31     12.68 o 
   3  17   2       45.59       46.98      7.31 o 
   4  17   2      211.22      210.33      9.57 o 
   0  18   2       68.83       96.77     10.48 o 
   1  18   2        4.94       14.64      4.37 o 
   2  18   2      105.46       96.66      8.23 o 
   1   0   3      111.90      118.42      2.46 o 
   2   0   3      264.47      251.24      4.28 o 
   3   0   3       81.65       86.26      2.41 o 
   4   0   3     2737.29     2843.38     29.16 o 
   5   0   3      296.42      299.12      9.45 o 
   6   0   3      768.15      748.09     15.92 o 
   7   0   3       56.57       60.56      7.81 o 
   8   0   3      151.27      123.82      8.42 o 
   9   0   3       18.44       22.10      4.44 o 
  10   0   3      121.46      124.84      9.44 o 
  11   0   3       94.65      103.52      9.01 o 
   0   1   3     1663.77     1612.42      8.93 o 
   1   1   3      568.13      527.57      5.89 o 
   2   1   3     1284.77     1176.47      4.71 o 
   3   1   3      788.30      766.78      8.01 o 
   4   1   3      908.50      894.41      7.17 o 
   5   1   3      335.04      334.60      7.81 o 
   6   1   3       27.18       24.38      2.53 o 
   7   1   3      328.73      330.20      7.11 o 
   8   1   3      136.86      123.96      5.03 o 
   9   1   3      299.30      286.18      8.78 o 
  10   1   3       32.95       28.12      3.91 o 
  11   1   3       14.71       15.75      2.81 o 
   0   2   3      368.82      326.83      5.44 o 
   1   2   3      437.42      426.44      5.33 o 
   2   2   3      476.30      438.43      4.57 o 
   3   2   3     2335.76     2359.11     10.94 o 
   4   2   3     1618.23     1723.36      9.54 o 
   5   2   3      343.37      320.81      6.67 o 
   6   2   3      796.62      758.01     11.89 o 
   7   2   3      149.41      153.79      5.90 o 
   8   2   3       36.12       46.37      3.89 o 
   9   2   3       59.97       54.89      4.78 o 
  10   2   3      250.95      273.56     11.44 o 
  11   2   3      272.60      302.29     13.49 o 
   0   3   3     3008.16     2978.15     14.97 o 
   1   3   3     4867.25     4865.48     17.44 o 
   2   3   3      623.10      595.93      6.51 o 
   3   3   3     2095.79     2130.35      9.05 o 
   4   3   3     1956.17     2168.12     16.89 o 
   5   3   3     1320.17     1345.38     11.75 o 
   6   3   3      784.17      774.34     11.44 o 
   7   3   3      301.75      294.30      7.75 o 
   8   3   3     1332.35     1321.02     19.25 o 
   9   3   3      359.91      365.59      8.55 o 
  10   3   3       20.44       20.03      3.64 o 
  11   3   3       49.74       56.59      7.40 o 
   0   4   3     5050.62     5073.92     25.14 o 
   1   4   3      247.80      237.65      3.06 o 
   2   4   3     4299.50     4476.38     18.24 o 
   3   4   3      104.38      131.15      2.21 o 
   4   4   3     1216.02     1280.07      9.63 o 
   5   4   3       91.91       82.34      3.37 o 
   6   4   3      236.68      245.45      5.55 o 
   7   4   3      196.12      187.88      5.71 o 
   8   4   3       25.96       23.50      2.79 o 
   9   4   3      468.62      494.89      8.16 o 
  10   4   3       72.88       68.22      7.69 o 
  11   4   3       35.62       39.70      5.00 o 
   0   5   3     2609.00     2548.32     13.20 o 
   1   5   3      788.07      796.15      7.13 o 
   2   5   3      149.14      144.83      1.94 o 
   3   5   3     1429.67     1503.40     13.44 o 
   4   5   3      296.20      329.69      6.89 o 
   5   5   3      484.73      453.08      6.31 o 
   6   5   3     1382.34     1419.28     19.61 o 
   7   5   3       67.79       63.31      4.49 o 
   8   5   3      465.82      441.75     10.19 o 
   9   5   3      328.48      300.78     12.85 o 
  10   5   3      230.33      224.06     10.92 o 
  11   5   3       85.79       84.80      6.80 o 
   0   6   3      138.64      161.97      5.57 o 
   1   6   3      559.48      536.00      5.34 o 
   2   6   3     2472.23     2765.98     22.78 o 
   3   6   3      724.56      777.60      7.54 o 
   4   6   3      567.13      570.29      6.86 o 
   5   6   3      340.01      384.15      8.24 o 
   6   6   3      842.55      821.52     13.50 o 
   7   6   3      383.01      366.99      8.00 o 
   8   6   3       80.81       85.34      5.88 o 
   9   6   3      125.73      131.42      9.40 o 
  10   6   3      101.24      109.39      9.31 o 
   0   7   3       29.74       39.60      2.56 o 
   1   7   3      788.29      792.99      9.67 o 
   2   7   3       28.70       40.79      2.87 o 
   3   7   3      942.27      979.50     11.10 o 
   4   7   3     1112.31     1082.06     17.97 o 
   5   7   3      197.05      212.03      6.26 o 
   6   7   3      364.27      341.36      8.39 o 
   7   7   3       42.71       36.13      3.78 o 
   8   7   3       42.27       40.02      3.97 o 
   9   7   3        8.64        9.93      3.49 o 
  10   7   3      157.45      174.88     13.30 o 
   0   8   3        1.05        1.87      1.78 o 
   1   8   3     1095.10     1120.96     11.68 o 
   2   8   3      973.76      953.09     10.55 o 
   3   8   3     1243.87     1332.70     20.57 o 
   4   8   3      276.20      298.63      7.49 o 
   5   8   3      835.79      833.34     13.59 o 
   6   8   3      409.12      370.54      7.10 o 
   7   8   3      201.02      190.01      7.15 o 
   8   8   3        5.56        7.32      2.84 o 
   9   8   3      219.91      221.35     10.66 o 
  10   8   3       23.83       19.42      3.53 o 
   0   9   3      165.44      172.47      7.52 o 
   1   9   3     1071.38     1039.12     16.07 o 
   2   9   3      391.90      399.66      6.64 o 
   3   9   3      259.77      255.06      7.23 o 
   4   9   3      129.72      134.58      5.29 o 
   5   9   3      245.43      255.97      7.24 o 
   6   9   3       16.66       16.50      3.21 o 
   7   9   3       29.77       20.89      3.39 o 
   8   9   3      355.31      365.14     14.64 o 
   9   9   3      184.95      190.94      9.60 o 
  10   9   3      170.83      199.18     10.05 o 
   0  10   3       79.50       70.12     11.94 o 
   1  10   3      297.43      315.74      6.65 o 
   2  10   3       79.59       77.08      3.04 o 
   3  10   3      265.93      256.57      8.02 o 
   4  10   3       89.86       91.08      4.59 o 
   5  10   3      127.03      125.82      8.70 o 
   6  10   3       21.87       30.39      4.10 o 
   7  10   3      448.75      468.91     13.05 o 
   8  10   3       29.67       31.48      8.93 o 
   9  10   3      200.78      220.15      7.02 o 
   0  11   3      837.88      810.78     21.61 o 
   1  11   3      161.82      156.36      6.35 o 
   2  11   3      835.64      817.32     14.56 o 
   3  11   3      277.32      266.42      7.73 o 
   4  11   3       34.58       48.63      5.08 o 
   5  11   3      618.86      588.28     15.07 o 
   6  11   3       46.19       49.53      4.34 o 
   7  11   3      125.50      130.20      9.01 o 
   8  11   3       82.80       95.75      7.66 o 
   9  11   3       38.61       47.43      5.64 o 
   0  12   3     1022.59      972.81     28.34 o 
   1  12   3      151.64      144.32      5.11 o 
   2  12   3      210.42      180.26      4.52 o 
   3  12   3      315.30      305.65      8.63 o 
   4  12   3      346.82      333.42     11.04 o 
   5  12   3      491.53      506.79     17.06 o 
   6  12   3       10.69       10.20      3.20 o 
   7  12   3       32.10       30.79      4.29 o 
   8  12   3      101.57      122.65      8.11 o 
   0  13   3      777.39      763.53     18.87 o 
   1  13   3      770.42      746.14     12.40 o 
   2  13   3       99.73      108.49      5.45 o 
   3  13   3      124.39      120.41      6.54 o 
   4  13   3      253.32      255.54      8.51 o 
   5  13   3       51.71       41.85      4.70 o 
   6  13   3      262.51      243.46     10.74 o 
   7  13   3       11.98       13.58      2.92 o 
   8  13   3       77.54       90.39      8.13 o 
   0  14   3       16.72       17.12      4.25 o 
   1  14   3      449.79      422.23     13.83 o 
   2  14   3       30.92       53.45      5.98 o 
   3  14   3      150.17      153.77      8.30 o 
   4  14   3      172.74      164.54      9.82 o 
   5  14   3      114.25      121.25      7.00 o 
   6  14   3      412.03      436.98     20.96 o 
   7  14   3       82.52       94.58      7.35 o 
   0  15   3       26.18       29.21      4.70 o 
   1  15   3      259.57      288.40      9.01 o 
   2  15   3        4.00        7.12      2.85 o 
   3  15   3       93.36      114.65      7.34 o 
   4  15   3       22.87       24.91      4.91 o 
   5  15   3      266.48      273.32     14.25 o 
   6  15   3       41.70       35.23      5.13 o 
   0  16   3        2.19        3.28      3.37 o 
   1  16   3      125.41      126.31      6.40 o 
   2  16   3      332.81      334.96     10.71 o 
   3  16   3      107.85      104.02      8.93 o 
   4  16   3      222.13      222.57     12.50 o 
   5  16   3       24.09       20.50      4.26 o 
   0  17   3      238.31      249.26     18.76 o 
   1  17   3      164.11      170.61     13.24 o 
   2  17   3      219.17      228.57     14.68 o 
   3  17   3      113.72      139.04      9.97 o 
   4  17   3        7.16        7.63      3.80 o 
   0  18   3        4.13       12.85      6.63 o 
   1  18   3       52.78       54.76      8.12 o 
   0   0   4     9425.20     9753.48     86.59 o 
   1   0   4       92.38      105.55      2.38 o 
   2   0   4     4093.62     3923.79     19.36 o 
   3   0   4      806.54      827.94     10.91 o 
   4   0   4     1078.18     1113.86      8.73 o 
   5   0   4       52.13       58.18      5.04 o 
   6   0   4      245.81      282.44     16.58 o 
   7   0   4      509.25      495.96     12.64 o 
   8   0   4        4.46        4.19      2.90 o 
   9   0   4      405.03      399.49     15.90 o 
  10   0   4       21.34       37.37      9.95 o 
  11   0   4      314.64      320.07     17.35 o 
   0   1   4    26267.79    25917.97    406.63 o 
   1   1   4     4120.84     3916.95     16.04 o 
   2   1   4     5531.35     5714.43     24.68 o 
   3   1   4      641.06      654.38      5.90 o 
   4   1   4      130.21      152.48      4.23 o 
   5   1   4       44.93       65.11      3.46 o 
   6   1   4     2071.57     2114.82     31.71 o 
   7   1   4      328.69      355.05      7.18 o 
   8   1   4      328.11      302.73      8.28 o 
   9   1   4       70.53       75.81      4.86 o 
  10   1   4       45.05       40.91      3.75 o 
  11   1   4       23.49       23.98      4.04 o 
   0   2   4      457.21      439.47      6.92 o 
   1   2   4     4137.30     4230.46     14.91 o 
   2   2   4     2069.42     2033.83     11.17 o 
   3   2   4      481.21      470.41      4.32 o 
   4   2   4      173.43      172.99      4.09 o 
   5   2   4      547.62      566.13      7.29 o 
   6   2   4        3.10        5.65      1.39 o 
   7   2   4      373.12      368.29      7.60 o 
   8   2   4      327.18      309.02      8.22 o 
   9   2   4      844.67      848.05     12.41 o 
  10   2   4      227.17      232.63      8.01 o 
  11   2   4       61.89       66.46      7.66 o 
   0   3   4       93.97       80.27      2.17 o 
   1   3   4     2088.46     1965.00      7.36 o 
   2   3   4     1508.64     1544.68      6.11 o 
   3   3   4      306.04      291.87      3.10 o 
   4   3   4      369.14      356.52      7.61 o 
   5   3   4      744.83      758.45      7.98 o 
   6   3   4      617.20      616.59     10.62 o 
   7   3   4      223.49      233.74      6.66 o 
   8   3   4      642.90      645.05     10.44 o 
   9   3   4      103.52       91.11      5.07 o 
  10   3   4      206.64      223.34     11.93 o 
  11   3   4       46.87       47.80      6.54 o 
   0   4   4      174.72      166.91      3.09 o 
   1   4   4     2018.42     1930.69      7.74 o 
   2   4   4      342.66      324.03      3.34 o 
   3   4   4     1117.96     1113.11      6.27 o 
   4   4   4      308.58      303.25      6.53 o 
   5   4   4     1496.29     1535.88     20.37 o 
   6   4   4      947.55      897.52     12.26 o 
   7   4   4      398.33      403.85      8.68 o 
   8   4   4      208.26      201.21      5.43 o 
   9   4   4      120.80      115.74      5.23 o 
  10   4   4        8.26        9.64      2.52 o 
  11   4   4      213.61      231.25      7.71 o 
   0   5   4     4308.37     4406.12     25.05 o 
   1   5   4      301.43      278.75      3.71 o 
   2   5   4     2280.65     2357.94     11.50 o 
   3   5   4      569.80      542.51      4.86 o 
   4   5   4      764.70      776.89     11.54 o 
   5   5   4      443.81      421.62      6.37 o 
   6   5   4       36.63       26.30      2.19 o 
   7   5   4     1792.74     1674.42     24.70 o 
   8   5   4       19.81       11.84      3.70 o 
   9   5   4       90.99       90.93      6.80 o 
  10   5   4       91.92      104.66      7.41 o 
  11   5   4       26.34       22.97      3.97 o 
   0   6   4      475.90      422.64      5.88 o 
   1   6   4      358.01      375.05      4.14 o 
   2   6   4     1858.58     1818.54     13.84 o 
   3   6   4       90.13       87.95      2.60 o 
   4   6   4     1254.76     1371.11     15.53 o 
   5   6   4      674.36      685.65     10.90 o 
   6   6   4     1814.86     1762.36     28.51 o 
   7   6   4      384.11      399.95      7.97 o 
   8   6   4      278.22      265.63      9.06 o 
   9   6   4      146.05      152.53      9.28 o 
  10   6   4       27.16       31.20      5.42 o 
   0   7   4      154.08      142.48      5.16 o 
   1   7   4     2360.55     2454.10     19.43 o 
   2   7   4      654.66      698.09      6.06 o 
   3   7   4     1477.87     1515.31     18.07 o 
   4   7   4      198.14      187.95      7.76 o 
   5   7   4      521.17      496.42      8.65 o 
   6   7   4      161.69      160.41      5.97 o 
   7   7   4     1178.61     1111.14     19.09 o 
   8   7   4      141.75      136.90      6.32 o 
   9   7   4       20.70       17.61      3.61 o 
  10   7   4      126.40      126.29     10.38 o 
   0   8   4       11.40       15.64      1.96 o 
   1   8   4     1135.69     1121.43     10.22 o 
   2   8   4       46.24       38.00      2.10 o 
   3   8   4      122.39      124.08      5.95 o 
   4   8   4      325.50      336.57      9.13 o 
   5   8   4      756.32      729.39     12.77 o 
   6   8   4      482.20      489.20      8.67 o 
   7   8   4       19.34       27.42      3.52 o 
   8   8   4      155.83      130.30      7.95 o 
   9   8   4       93.53       95.91      8.55 o 
  10   8   4      117.99      126.21      9.34 o 
   0   9   4        5.11        3.13      2.26 o 
   1   9   4      641.14      611.45     10.62 o 
   2   9   4      246.16      248.60      6.25 o 
   3   9   4       44.04       45.11      4.27 o 
   4   9   4      188.31      201.05      6.59 o 
   5   9   4        1.36        3.51      1.93 o 
   6   9   4      142.50      151.58      7.21 o 
   7   9   4      169.47      164.96      8.40 o 
   8   9   4        5.77       10.18      3.51 o 
   9   9   4        1.38        7.77      3.12 o 
   0  10   4     2900.81     2943.73     73.91 o 
   1  10   4     1549.35     1554.56     23.22 o 
   2  10   4      304.33      302.62      6.09 o 
   3  10   4      142.63      125.61      4.85 o 
   4  10   4      576.60      540.22     11.08 o 
   5  10   4       31.84       26.68      2.94 o 
   6  10   4      167.01      164.11      8.47 o 
   7  10   4       84.25       69.51      7.44 o 
   8  10   4        5.61       11.40      2.98 o 
   9  10   4      113.61      119.51      6.54 o 
   0  11   4     2620.59     2608.37     66.30 o 
   1  11   4      436.45      392.01      7.50 o 
   2  11   4      179.02      184.97      9.70 o 
   3  11   4      677.10      681.70     11.47 o 
   4  11   4       70.10       75.23      5.90 o 
   5  11   4       59.96       57.79      4.88 o 
   6  11   4       84.02       93.04      5.57 o 
   7  11   4        5.20        5.36      2.70 o 
   8  11   4      268.36      278.24     11.67 o 
   9  11   4       31.12       22.59      7.50 o 
   0  12   4        0.55        2.92      3.07 o 
   1  12   4     1759.11     1710.31     27.13 o 
   2  12   4      340.78      378.58     10.94 o 
   3  12   4      384.54      387.55      8.34 o 
   4  12   4       59.20       47.28      5.12 o 
   5  12   4       59.46       54.11      6.01 o 
   6  12   4       74.74       85.43      4.81 o 
   7  12   4       96.15       96.85      8.98 o 
   8  12   4       25.65       34.27      7.18 o 
   0  13   4        0.00        3.15      2.81 o 
   1  13   4      348.35      343.38      7.62 o 
   2  13   4      671.25      680.17     17.69 o 
   3  13   4      602.09      617.00     21.69 o 
   4  13   4      209.61      199.09      6.85 o 
   5  13   4      184.20      177.75      8.51 o 
   6  13   4       48.78       46.25      4.68 o 
   7  13   4       82.24       84.85      8.33 o 
   0  14   4      107.04       98.47      7.07 o 
   1  14   4      162.69      156.30      7.07 o 
   2  14   4       31.74       32.77      2.99 o 
   3  14   4       51.77       50.00      4.30 o 
   4  14   4       10.46       14.46      3.16 o 
   5  14   4        6.71       12.83      3.45 o 
   6  14   4        4.98        9.65      3.07 o 
   7  14   4       75.59      101.17      8.21 o 
   0  15   4      279.28      291.80     21.70 o 
   1  15   4      166.86      174.63      7.69 o 
   2  15   4      147.03      166.02      6.77 o 
   3  15   4       73.15       69.41      5.87 o 
   4  15   4       51.93       60.50      7.32 o 
   5  15   4       81.42       68.91      7.32 o 
   6  15   4      145.92      139.23      6.83 o 
   0  16   4      225.10      218.73     15.74 o 
   1  16   4       23.88       27.16      4.15 o 
   2  16   4       26.28       28.24      5.72 o 
   3  16   4       57.59       66.20     10.22 o 
   4  16   4      176.00      183.80     13.48 o 
   5  16   4       36.80       26.05      5.98 o 
   0  17   4      140.63      164.74     23.25 o 
   1  17   4       53.93       48.07      7.32 o 
   2  17   4      277.65      296.14     13.18 o 
   3  17   4       25.77       19.07      3.36 o 
   0  18   4      171.45      146.38     12.38 o 
   1  18   4       82.40       87.14      7.75 o 
   1   0   5      582.50      570.29      8.18 o 
   2   0   5      713.51      674.71     11.19 o 
   3   0   5      895.75      986.83      7.54 o 
   4   0   5      611.38      646.14     11.48 o 
   5   0   5      241.01      237.40      9.27 o 
   6   0   5        0.39        3.85      2.55 o 
   7   0   5      205.99      211.16      8.13 o 
   8   0   5      107.71       83.98      5.68 o 
   9   0   5       88.62       90.74      7.73 o 
  10   0   5       12.04       10.34      4.51 o 
  11   0   5       15.17       21.35      6.72 o 
   0   1   5     1067.41     1003.01     16.97 o 
   1   1   5     2462.70     2458.02     10.62 o 
   2   1   5      519.75      522.72      6.50 o 
   3   1   5     5834.84     6121.84     25.12 o 
   4   1   5     2647.61     2803.29     19.88 o 
   5   1   5      180.07      171.76      4.89 o 
   6   1   5      527.36      541.44      8.91 o 
   7   1   5       45.76       50.38      3.84 o 
   8   1   5      526.26      495.54     10.10 o 
   9   1   5      360.45      366.49      6.75 o 
  10   1   5      131.88      119.21      5.56 o 
  11   1   5       84.34       84.87      7.06 o 
   0   2   5     3188.96     3201.88     20.85 o 
   1   2   5     7599.56     7753.98     31.19 o 
   2   2   5        0.07        1.43      0.61 o 
   3   2   5     2031.17     2139.72     10.13 o 
   4   2   5     1516.53     1554.27     11.01 o 
   5   2   5      162.89      142.68      5.08 o 
   6   2   5      517.70      505.53     13.38 o 
   7   2   5      602.33      621.47     11.95 o 
   8   2   5      346.33      336.48      8.68 o 
   9   2   5       45.54       47.52      4.33 o 
  10   2   5       19.47       17.88      3.01 o 
  11   2   5       24.25       17.65      3.74 o 
   0   3   5     3476.50     3467.83     25.44 o 
   1   3   5     2004.32     1958.45      8.16 o 
   2   3   5      154.65      132.34      2.08 o 
   3   3   5     1166.45     1127.72      6.44 o 
   4   3   5       62.00       54.61      2.27 o 
   5   3   5      285.79      316.60      7.31 o 
   6   3   5      293.29      282.00      7.32 o 
   7   3   5      120.78      114.64      4.51 o 
   8   3   5        5.18        6.03      1.89 o 
   9   3   5      208.51      195.88      5.61 o 
  10   3   5       16.01       15.90      2.80 o 
  11   3   5       24.90       29.64      4.76 o 
   0   4   5     2381.94     2460.58     12.91 o 
   1   4   5      437.08      436.16      4.17 o 
   2   4   5     2326.81     2363.28     13.78 o 
   3   4   5      776.44      819.25      9.17 o 
   4   4   5     1418.59     1412.18     11.22 o 
   5   4   5      278.81      273.07      6.62 o 
   6   4   5      663.66      637.23     10.38 o 
   7   4   5     1153.08     1131.41     17.22 o 
   8   4   5       42.01       43.97      2.88 o 
   9   4   5       19.27       20.66      2.69 o 
  10   4   5       19.97       15.72      3.77 o 
  11   4   5      113.86       99.91      8.29 o 
   0   5   5     1228.90     1274.00      8.77 o 
   1   5   5      400.34      380.94      3.57 o 
   2   5   5      372.03      355.72      4.20 o 
   3   5   5      134.63      134.41      3.57 o 
   4   5   5      857.98      821.81      7.94 o 
   5   5   5       11.76       13.14      1.27 o 
   6   5   5      208.65      197.94      6.14 o 
   7   5   5       20.03       22.81      2.83 o 
   8   5   5      141.20      144.52      9.59 o 
   9   5   5       61.43       60.41      6.76 o 
  10   5   5       78.95       82.77      8.00 o 
   0   6   5      349.96      354.36      5.50 o 
   1   6   5      631.93      612.19      4.77 o 
   2   6   5      327.06      322.71      7.51 o 
   3   6   5      149.44      152.54      4.13 o 
   4   6   5       18.83       21.32      1.22 o 
   5   6   5     2053.85     2082.89     30.13 o 
   6   6   5     1200.95     1112.62     17.33 o 
   7   6   5      271.91      266.64     11.77 o 
   8   6   5       12.57       26.15      4.54 o 
   9   6   5       11.84       15.91      3.48 o 
  10   6   5      109.46      114.07     10.76 o 
   0   7   5       28.12       29.18      3.11 o 
   1   7   5       22.50       26.09      1.62 o 
   2   7   5      955.61      966.30      8.44 o 
   3   7   5      241.96      244.31      6.38 o 
   4   7   5       32.59       34.22      2.78 o 
   5   7   5      618.28      640.55     11.32 o 
   6   7   5      184.06      169.91      5.36 o 
   7   7   5      228.37      199.16     10.39 o 
   8   7   5       21.25       24.49      4.32 o 
   9   7   5       42.97       43.46      6.30 o 
  10   7   5       65.87       65.55      6.78 o 
   0   8   5       11.05       17.17      2.31 o 
   1   8   5     1334.46     1338.57     13.50 o 
   2   8   5      571.28      554.71      8.62 o 
   3   8   5      367.99      370.33      7.97 o 
   4   8   5      336.66      319.74      7.44 o 
   5   8   5      568.42      543.49      9.81 o 
   6   8   5      311.81      291.28      8.16 o 
   7   8   5      105.01      111.74      7.53 o 
   8   8   5       14.88       18.57      3.37 o 
   9   8   5      330.14      333.19     12.16 o 
  10   8   5       73.87       83.70      7.82 o 
   0   9   5       84.34       73.83      4.75 o 
   1   9   5      448.13      475.12      9.29 o 
   2   9   5      583.15      564.07      8.50 o 
   3   9   5     1048.73     1051.22     14.12 o 
   4   9   5      507.22      466.16     10.22 o 
   5   9   5       51.30       57.44      4.07 o 
   6   9   5      362.29      320.54     11.99 o 
   7   9   5       32.38       30.72      4.21 o 
   8   9   5      158.04      177.82      8.70 o 
   9   9   5       82.87       92.36      7.23 o 
   0  10   5       72.21       70.54      5.57 o 
   1  10   5       94.09       91.95      3.41 o 
   2  10   5      235.17      238.30      7.42 o 
   3  10   5      493.82      460.98      8.50 o 
   4  10   5       98.03       97.92      5.45 o 
   5  10   5       28.05       18.47      3.37 o 
   6  10   5       64.47       63.48      5.52 o 
   7  10   5      219.21      213.82      9.32 o 
   8  10   5       74.59       78.28      6.28 o 
   9  10   5        2.60        6.56      3.68 o 
   0  11   5      401.06      388.24     10.99 o 
   1  11   5      385.05      379.13      7.65 o 
   2  11   5      247.56      236.02      6.43 o 
   3  11   5       63.89       51.35      3.07 o 
   4  11   5       59.96       63.04      4.23 o 
   5  11   5     1062.77      999.26     23.93 o 
   6  11   5      141.06      143.56      7.14 o 
   7  11   5      214.54      215.25      9.76 o 
   8  11   5       46.37       50.59      8.30 o 
   0  12   5       53.93       53.63      8.31 o 
   1  12   5      208.86      198.02      5.57 o 
   2  12   5      560.22      531.77      8.81 o 
   3  12   5       65.37       53.64      4.10 o 
   4  12   5      240.68      249.58     10.88 o 
   5  12   5      115.03      105.43      6.32 o 
   6  12   5       60.91       56.79      5.30 o 
   7  12   5       89.09       85.04      8.15 o 
   8  12   5       22.85       24.23      4.21 o 
   0  13   5      129.28      120.07      5.92 o 
   1  13   5      228.27      225.67      5.79 o 
   2  13   5       52.39       48.38      4.93 o 
   3  13   5      125.57      136.43      8.13 o 
   4  13   5      148.90      122.26      7.84 o 
   5  13   5       37.13       42.04      4.68 o 
   6  13   5       73.08       74.70      6.23 o 
   7  13   5       27.85       32.33      5.48 o 
   0  14   5      289.96      280.10     13.26 o 
   1  14   5      341.36      324.57      9.79 o 
   2  14   5       29.13       37.10      3.29 o 
   3  14   5       56.67       62.29      5.08 o 
   4  14   5       47.23       51.45      5.68 o 
   5  14   5        4.84        8.97      3.12 o 
   6  14   5       56.82       60.13      6.28 o 
   7  14   5       71.51       78.79      8.60 o 
   0  15   5      130.85      131.58      7.59 o 
   1  15   5       36.14       37.93      4.33 o 
   2  15   5       52.90       57.12      5.04 o 
   3  15   5       44.49       45.48      5.40 o 
   4  15   5        1.61        6.43      2.80 o 
   5  15   5      120.65      157.88     11.70 o 
   6  15   5      154.48      164.10      6.31 o 
   0  16   5      230.89      230.34     16.37 o 
   1  16   5       99.06      103.23      9.55 o 
   2  16   5       91.63      100.93      8.08 o 
   3  16   5       12.56       16.15      3.29 o 
   4  16   5      285.75      309.13     13.39 o 
   5  16   5       27.10       28.42      3.71 o 
   0  17   5      237.07      238.29     36.51 o 
   1  17   5      114.52      117.33     10.62 o 
   2  17   5      144.30      151.15      9.66 o 
   3  17   5       62.10       72.50      7.25 o 
   0   0   6     1734.42     1643.90     13.65 o 
   1   0   6      706.81      688.94      9.89 o 
   2   0   6    10215.57    10961.05     65.60 o 
   3   0   6     1675.73     1757.59     11.79 o 
   4   0   6      787.71      829.87      9.00 o 
   5   0   6     2262.86     2501.03     36.52 o 
   6   0   6      584.85      579.16     14.32 o 
   7   0   6       79.36       87.81      6.66 o 
   8   0   6        0.48        5.69      2.78 o 
   9   0   6       51.81       44.50      5.19 o 
  10   0   6       63.59       44.80      8.08 o 
  11   0   6        3.48        6.51      4.35 o 
   0   1   6      962.41     1005.09     13.26 o 
   1   1   6      178.88      181.69      2.80 o 
   2   1   6     2775.28     2828.56     11.08 o 
   3   1   6     1706.95     1796.16      8.44 o 
   4   1   6      213.48      230.35      5.61 o 
   5   1   6       50.56       44.64      2.54 o 
   6   1   6      158.01      146.74      5.28 o 
   7   1   6      500.24      498.95      9.31 o 
   8   1   6      247.81      229.55      6.71 o 
   9   1   6        3.75        8.02      1.94 o 
  10   1   6      220.97      242.42      6.22 o 
  11   1   6       92.71      105.06      6.88 o 
   0   2   6      411.50      430.14      7.42 o 
   1   2   6     1168.80     1113.20      4.77 o 
   2   2   6      707.35      681.65      5.93 o 
   3   2   6     3538.17     3731.29     22.56 o 
   4   2   6      248.22      275.02      5.89 o 
   5   2   6       21.00       22.22      1.99 o 
   6   2   6      994.00     1054.98     17.09 o 
   7   2   6       72.14       73.23      4.49 o 
   8   2   6      177.33      169.87      5.71 o 
   9   2   6      128.30      120.58      4.68 o 
  10   2   6       13.46        9.98      2.51 o 
  11   2   6        7.51        6.36      1.86 o 
   0   3   6     1272.75     1302.86      8.38 o 
   1   3   6      623.38      657.76      6.75 o 
   2   3   6      711.99      712.76      6.23 o 
   3   3   6      363.25      361.64      7.18 o 
   4   3   6      740.47      763.35      7.88 o 
   5   3   6      358.42      376.60      7.20 o 
   6   3   6      300.80      299.28      7.40 o 
   7   3   6      256.06      250.84      6.58 o 
   8   3   6        4.27        7.85      2.00 o 
   9   3   6       55.92       54.98      4.68 o 
  10   3   6       83.96       90.56      7.76 o 
  11   3   6       15.19       21.67      4.76 o 
   0   4   6      263.35      270.79      3.94 o 
   1   4   6      188.64      192.50      2.32 o 
   2   4   6      896.43      895.80      7.44 o 
   3   4   6      630.99      675.15      5.65 o 
   4   4   6      537.59      517.79      4.81 o 
   5   4   6      357.68      375.46      8.59 o 
   6   4   6     1485.70     1433.40     22.19 o 
   7   4   6     1008.70     1001.65     14.85 o 
   8   4   6      474.40      464.93     11.03 o 
   9   4   6      140.52      135.64      7.37 o 
  10   4   6      116.87      116.93      8.26 o 
   0   5   6     1552.34     1681.96     11.26 o 
   1   5   6      903.21      904.48      5.67 o 
   2   5   6      903.13      934.44      8.05 o 
   3   5   6      344.84      329.80      7.35 o 
   4   5   6       99.07       89.16      4.01 o 
   5   5   6      142.58      140.64      3.90 o 
   6   5   6       97.94       91.07      3.73 o 
   7   5   6       43.34       44.41      2.85 o 
   8   5   6      145.95      127.41      8.18 o 
   9   5   6        7.63        9.72      3.37 o 
  10   5   6       77.29       67.74      7.83 o 
   0   6   6       44.37       34.07      1.98 o 
   1   6   6      541.31      533.92      5.77 o 
   2   6   6      462.54      452.79      4.88 o 
   3   6   6      887.88      869.05      8.95 o 
   4   6   6      462.75      480.37      6.73 o 
   5   6   6      632.55      587.60      8.51 o 
   6   6   6      885.67      842.33     15.33 o 
   7   6   6       23.44       19.65      2.88 o 
   8   6   6       29.48       23.84      3.30 o 
   9   6   6      214.72      224.25      9.07 o 
  10   6   6       73.88       66.64      6.99 o 
   0   7   6       21.14       20.39      1.79 o 
   1   7   6      928.15      976.25      8.52 o 
   2   7   6      644.88      650.77      6.46 o 
   3   7   6       55.86       59.17      3.10 o 
   4   7   6      230.00      224.05      5.29 o 
   5   7   6      135.63      132.48      5.42 o 
   6   7   6      181.30      180.24      5.63 o 
   7   7   6      142.48      133.03      4.64 o 
   8   7   6       83.40       84.89      4.51 o 
   9   7   6       17.63       17.79      3.51 o 
  10   7   6       11.57       15.17      2.96 o 
   0   8   6      195.09      212.80     10.46 o 
   1   8   6      667.04      683.76     12.51 o 
   2   8   6       80.38       93.79      3.76 o 
   3   8   6     2079.39     2103.16     28.58 o 
   4   8   6      113.89      112.79      4.87 o 
   5   8   6       54.01       53.59      4.86 o 
   6   8   6       72.20       74.46      3.66 o 
   7   8   6      100.50       92.65      5.67 o 
   8   8   6       88.37       96.16      6.67 o 
   9   8   6        8.07       10.66      3.02 o 
  10   8   6       92.11       99.71      9.12 o 
   0   9   6       18.95       42.35      3.98 o 
   1   9   6      459.52      457.85      7.15 o 
   2   9   6      864.61      844.24     15.32 o 
   3   9   6      200.16      200.87      6.21 o 
   4   9   6     1468.80     1440.80     25.77 o 
   5   9   6      114.58      108.77      4.57 o 
   6   9   6       15.12       16.27      2.30 o 
   7   9   6       35.91       43.74      3.84 o 
   8   9   6       88.11      111.51      6.67 o 
   9   9   6       52.51       61.73      7.49 o 
   0  10   6        2.44        7.72      3.21 o 
   1  10   6      758.13      724.48     12.74 o 
   2  10   6      137.03      143.67      5.87 o 
   3  10   6       36.04       39.02      2.85 o 
   4  10   6      787.07      781.73     13.83 o 
   5  10   6       98.07       89.15      6.94 o 
   6  10   6       10.26       11.93      2.76 o 
   7  10   6       10.94        7.02      2.55 o 
   8  10   6       53.64       61.31      5.93 o 
   9  10   6      305.48      315.03      9.43 o 
   0  11   6        5.05       11.74      3.39 o 
   1  11   6       73.19       70.30      3.76 o 
   2  11   6       87.90       86.78      4.42 o 
   3  11   6      275.83      270.16      8.26 o 
   4  11   6      312.93      300.91     10.23 o 
   5  11   6       88.21       85.31      6.23 o 
   6  11   6       41.28       46.62      4.93 o 
   7  11   6       24.69       33.49      4.53 o 
   8  11   6      199.11      203.91     13.70 o 
   0  12   6      213.39      195.43      8.92 o 
   1  12   6     1040.07      993.33     14.64 o 
   2  12   6      201.35      197.29      5.61 o 
   3  12   6      153.80      158.50      6.43 o 
   4  12   6      250.79      235.03     10.65 o 
   5  12   6       23.63       14.59      4.08 o 
   6  12   6       21.75       21.57      4.10 o 
   7  12   6      136.82      132.35      6.73 o 
   8  12   6       36.53       42.11      6.16 o 
   0  13   6      134.96      135.00      7.65 o 
   1  13   6       61.47       56.17      3.41 o 
   2  13   6       30.66       28.62      3.46 o 
   3  13   6        8.28       12.51      3.00 o 
   4  13   6      468.36      479.08     11.20 o 
   5  13   6       65.87       87.45      8.05 o 
   6  13   6       48.50       53.15      5.43 o 
   7  13   6        4.96        8.34      2.52 o 
   0  14   6        0.18        6.23      2.66 o 
   1  14   6        5.33        3.18      1.69 o 
   2  14   6       35.26       24.02      3.03 o 
   3  14   6      161.88      157.93      7.01 o 
   4  14   6      151.55      142.00      7.88 o 
   5  14   6       31.56       34.41      5.75 o 
   6  14   6        5.52        8.56      3.29 o 
   0  15   6       36.88       41.68      5.33 o 
   1  15   6      104.43      105.00      6.17 o 
   2  15   6       65.91       67.44      5.81 o 
   3  15   6      232.40      249.38      9.35 o 
   4  15   6        9.81       14.20      3.44 o 
   5  15   6      909.78      963.05     20.25 o 
   6  15   6      155.56      162.62      6.38 o 
   0  16   6       40.86       29.06      6.04 o 
   1  16   6       31.70       38.10      4.91 o 
   2  16   6      168.27      165.13      6.98 o 
   3  16   6       32.34       22.11      3.64 o 
   4  16   6       56.17       54.09      7.46 o 
   0  17   6      184.05      168.70     23.87 o 
   1  17   6       61.31       56.85      8.46 o 
   2  17   6       67.56       66.89      6.86 o 
   3  17   6       27.82       30.69      3.91 o 
   1   0   7      581.64      473.86      6.98 o 
   2   0   7     1421.05     1355.99      9.12 o 
   3   0   7     9398.23    10243.77     72.04 o 
   4   0   7     2239.32     2396.32     25.41 o 
   5   0   7      239.11      198.64      8.36 o 
   6   0   7       21.56       20.39      2.77 o 
   7   0   7      102.74      106.32      8.78 o 
   8   0   7      830.26      770.35     27.89 o 
   9   0   7        1.75        3.26      2.29 o 
  10   0   7      244.67      252.74     15.40 o 
  11   0   7        8.69       12.26      3.28 o 
   0   1   7       53.37       66.99      2.06 o 
   1   1   7       73.79       87.91      1.97 o 
   2   1   7     1098.27     1142.52      5.97 o 
   3   1   7      154.68      146.55      3.80 o 
   4   1   7      748.41      714.99      6.76 o 
   5   1   7       87.16       89.19      3.13 o 
   6   1   7       47.01       36.08      2.61 o 
   7   1   7      560.77      518.13     10.33 o 
   8   1   7      129.82      133.85      5.40 o 
   9   1   7      196.31      190.44      6.10 o 
  10   1   7       36.30       48.08      4.36 o 
  11   1   7       20.59       18.09      2.98 o 
   0   2   7      105.36       93.93      3.05 o 
   1   2   7      354.27      358.63      3.54 o 
   2   2   7     1841.06     1982.01      9.46 o 
   3   2   7     2046.96     2130.19     19.86 o 
   4   2   7      579.59      634.90      6.14 o 
   5   2   7      478.50      493.59      7.76 o 
   6   2   7      162.81      166.13      6.71 o 
   7   2   7      406.41      406.05      7.46 o 
   8   2   7      779.31      766.92     15.53 o 
   9   2   7       49.51       51.15      3.47 o 
  10   2   7      103.65      112.86     10.67 o 
  11   2   7       32.71       35.91      4.14 o 
   0   3   7      316.67      270.27      5.49 o 
   1   3   7     1163.25     1207.99      5.52 o 
   2   3   7      296.53      328.67      3.50 o 
   3   3   7     2162.01     2268.96     16.99 o 
   4   3   7      281.64      304.54      7.46 o 
   5   3   7      767.33      747.86     10.13 o 
   6   3   7      170.71      165.11      6.24 o 
   7   3   7       20.20       27.83      3.13 o 
   8   3   7      614.98      605.33     12.42 o 
   9   3   7       36.80       34.25      3.83 o 
  10   3   7       52.92       54.17      4.93 o 
   0   4   7     3421.81     3572.72     28.60 o 
   1   4   7      553.57      545.09      4.98 o 
   2   4   7     3648.31     3931.51     25.12 o 
   3   4   7      609.87      632.76      5.85 o 
   4   4   7      248.58      262.26      7.17 o 
   5   4   7       70.58       66.02      3.00 o 
   6   4   7     1712.56     1691.35     26.17 o 
   7   4   7      237.89      231.95      5.67 o 
   8   4   7       52.86       46.11      3.39 o 
   9   4   7       15.23       14.85      3.17 o 
  10   4   7       94.79       89.76      8.49 o 
   0   5   7       73.57       71.23      3.16 o 
   1   5   7      369.65      419.49      4.94 o 
   2   5   7      358.84      353.31      7.16 o 
   3   5   7      177.00      179.02      4.91 o 
   4   5   7     1885.34     1951.80     24.62 o 
   5   5   7      293.86      307.12      6.89 o 
   6   5   7     2437.17     2480.16     39.70 o 
   7   5   7       29.69       31.10      2.64 o 
   8   5   7      263.48      259.62     12.42 o 
   9   5   7      122.88      117.10      7.84 o 
  10   5   7        9.08       11.54      2.79 o 
   0   6   7     1124.14     1189.43     12.32 o 
   1   6   7       87.89       95.19      2.93 o 
   2   6   7       63.19       71.78      2.90 o 
   3   6   7      240.70      229.47      6.90 o 
   4   6   7       24.18       29.83      2.27 o 
   5   6   7      288.02      280.46      7.85 o 
   6   6   7      508.96      487.14      9.86 o 
   7   6   7      208.13      201.25      5.92 o 
   8   6   7      145.70      134.04      6.81 o 
   9   6   7       24.72       21.63      4.68 o 
  10   6   7       68.85       66.97      7.44 o 
   0   7   7     1304.81     1260.21     33.37 o 
   1   7   7      298.20      285.78      6.92 o 
   2   7   7      508.91      493.10      6.69 o 
   3   7   7      299.76      290.69      7.63 o 
   4   7   7       23.45       18.94      2.17 o 
   5   7   7      466.26      453.75      7.79 o 
   6   7   7      225.17      207.01      5.78 o 
   7   7   7      221.87      240.78      7.31 o 
   8   7   7       22.89       15.47      3.15 o 
   9   7   7       87.56       76.83      8.07 o 
  10   7   7       24.82       30.08      4.03 o 
   0   8   7      265.47      247.56      9.71 o 
   1   8   7      804.63      768.99     11.53 o 
   2   8   7        6.78        8.00      1.95 o 
   3   8   7      745.32      703.97     10.62 o 
   4   8   7      400.54      387.24      6.89 o 
   5   8   7      631.56      637.41     13.52 o 
   6   8   7       68.20       63.38      4.32 o 
   7   8   7       77.87       91.81      4.67 o 
   8   8   7        0.87        7.26      2.73 o 
   9   8   7      254.36      262.04     13.66 o 
   0   9   7        3.11        2.90      2.54 o 
   1   9   7      738.32      714.83     10.87 o 
   2   9   7      748.87      728.91     11.56 o 
   3   9   7     1308.19     1243.75     18.38 o 
   4   9   7      382.02      389.23      9.41 o 
   5   9   7      201.07      196.33      7.20 o 
   6   9   7       37.86       50.97      5.35 o 
   7   9   7       39.11       33.01      4.18 o 
   8   9   7       38.59       34.67      5.58 o 
   9   9   7       17.55       14.37      5.65 o 
   0  10   7      409.17      396.54     10.77 o 
   1  10   7      627.75      628.20     12.37 o 
   2  10   7       31.56       23.36      2.76 o 
   3  10   7       78.76       74.54      3.18 o 
   4  10   7      259.95      250.20      8.12 o 
   5  10   7       12.85       17.15      2.45 o 
   6  10   7       34.83       38.76      3.43 o 
   7  10   7      192.58      188.16      8.08 o 
   8  10   7      118.41      126.81     11.44 o 
   9  10   7       25.44       33.01      4.04 o 
   0  11   7       67.83       61.60      6.09 o 
   1  11   7      483.34      449.20      8.62 o 
   2  11   7      123.74      120.43      4.25 o 
   3  11   7      957.10      924.86     16.22 o 
   4  11   7      953.65      884.15     20.38 o 
   5  11   7      260.14      261.58     11.09 o 
   6  11   7      134.26      135.70      6.65 o 
   7  11   7        4.03        9.51      2.78 o 
   8  11   7       41.29       41.48      5.92 o 
   0  12   7       38.52       26.67      3.58 o 
   1  12   7      498.43      484.23      9.78 o 
   2  12   7      327.72      341.91      7.87 o 
   3  12   7      183.13      167.82      7.92 o 
   4  12   7       12.52       15.40      3.09 o 
   5  12   7      177.74      196.34      8.20 o 
   6  12   7       36.49       37.50      4.49 o 
   7  12   7        4.68       14.55      3.88 o 
   8  12   7       53.42       57.94      6.47 o 
   0  13   7       90.01       80.16      4.96 o 
   1  13   7      146.76      150.39      5.74 o 
   2  13   7      288.15      254.88      8.46 o 
   3  13   7      159.13      147.99      5.55 o 
   4  13   7       10.48       11.73      3.54 o 
   5  13   7      255.31      258.00     11.86 o 
   6  13   7      175.55      174.88      7.72 o 
   7  13   7       34.90       39.41      6.17 o 
   0  14   7      552.18      538.04     12.87 o 
   1  14   7       70.58       74.08      5.38 o 
   2  14   7        6.12        7.72      1.85 o 
   3  14   7      311.69      336.99     11.84 o 
   4  14   7       66.33       60.82      6.02 o 
   5  14   7      111.34      123.51      6.68 o 
   6  14   7       80.42       86.22      8.89 o 
   0  15   7      109.48       93.58     10.68 o 
   1  15   7       27.95       26.55      3.54 o 
   2  15   7       35.22       28.18      4.56 o 
   3  15   7       25.67       31.02      5.98 o 
   4  15   7      229.55      238.19     12.00 o 
   5  15   7       69.18       81.73      7.25 o 
   0  16   7      143.83      144.44     24.60 o 
   1  16   7       32.54       36.00      4.95 o 
   2  16   7       52.65       45.72      5.37 o 
   3  16   7      109.60      102.66      7.91 o 
   4  16   7       20.47       20.86      4.23 o 
   0  17   7        3.72        5.22      7.18 o 
   1  17   7      173.21      193.54     23.76 o 
   2  17   7       30.70       22.89      7.04 o 
   0   0   8     4620.73     4880.61     45.11 o 
   1   0   8      648.51      724.89      9.10 o 
   2   0   8      463.05      585.33      7.61 o 
   3   0   8      100.70       98.45      4.92 o 
   4   0   8      207.00      208.81      8.78 o 
   5   0   8      747.44      732.11     15.39 o 
   6   0   8       15.19       22.32      3.60 o 
   7   0   8      156.62      152.59      7.24 o 
   8   0   8      544.34      520.57     15.78 o 
   9   0   8      571.87      601.90     19.25 o 
  10   0   8        3.43        7.20      2.94 o 
   0   1   8       11.18       18.44      1.13 o 
   1   1   8     8384.19     9202.19     52.23 o 
   2   1   8      842.65      897.33      6.68 o 
   3   1   8     1952.30     2089.77     15.02 o 
   4   1   8      306.99      325.22      6.99 o 
   5   1   8      495.36      477.87      7.05 o 
   6   1   8       77.95       67.31      3.46 o 
   7   1   8       25.65       21.90      2.67 o 
   8   1   8      105.00       99.89      4.56 o 
   9   1   8       10.84       13.39      2.30 o 
  10   1   8       27.87       34.46      4.39 o 
   0   2   8      564.48      576.06      7.41 o 
   1   2   8      121.98      113.45      2.85 o 
   2   2   8      109.14       91.27      2.31 o 
   3   2   8      817.80      847.46     10.84 o 
   4   2   8      794.20      830.67      9.68 o 
   5   2   8      513.54      502.72      7.51 o 
   6   2   8      535.37      499.91      9.62 o 
   7   2   8       35.32       35.02      2.93 o 
   8   2   8        7.09        8.56      1.93 o 
   9   2   8       15.34       16.18      2.46 o 
  10   2   8       74.95       70.84      6.62 o 
   0   3   8     3728.82     4086.96     36.12 o 
   1   3   8     2380.68     2402.09     12.07 o 
   2   3   8     2588.83     2892.32     19.42 o 
   3   3   8     2650.28     2689.08     22.17 o 
   4   3   8      893.13      893.07      7.83 o 
   5   3   8       81.10       85.01      3.96 o 
   6   3   8     1434.54     1390.19     22.08 o 
   7   3   8      427.92      415.33      7.82 o 
   8   3   8        0.90        3.31      1.94 o 
   9   3   8       35.61       44.59      5.28 o 
  10   3   8       18.62       20.75      3.26 o 
   0   4   8        4.96        5.53      1.67 o 
   1   4   8      545.72      581.66      4.58 o 
   2   4   8        1.84        2.77      1.11 o 
   3   4   8      124.89      132.53      3.59 o 
   4   4   8      289.14      284.66      7.28 o 
   5   4   8     2088.45     2102.64     27.25 o 
   6   4   8       13.42       10.31      2.30 o 
   7   4   8      129.89      135.23      5.19 o 
   8   4   8       61.78       62.97      4.74 o 
   9   4   8        2.33        8.60      2.32 o 
  10   4   8       30.71       29.73      3.86 o 
   0   5   8        6.27        6.17      1.59 o 
   1   5   8       70.43       90.65      2.58 o 
   2   5   8      387.35      380.49      4.28 o 
   3   5   8      635.77      680.74      6.86 o 
   4   5   8      875.96      856.92     14.04 o 
   5   5   8      344.83      329.85      7.28 o 
   6   5   8      693.71      658.14     12.02 o 
   7   5   8      154.46      142.13      4.51 o 
   8   5   8      319.35      313.36     11.39 o 
   9   5   8       67.81       64.04      6.02 o 
  10   5   8       46.43       46.25      6.04 o 
   0   6   8       18.40       20.52      2.40 o 
   1   6   8       69.58       65.40      3.13 o 
   2   6   8      965.49      991.63      9.22 o 
   3   6   8     1444.11     1435.32     19.36 o 
   4   6   8      824.00      783.76     10.89 o 
   5   6   8     2060.69     2091.07     31.91 o 
   6   6   8       65.75       56.89      2.63 o 
   7   6   8      424.10      425.89     11.40 o 
   8   6   8       66.05       60.15      4.47 o 
   9   6   8      165.42      149.70      8.98 o 
  10   6   8        9.85       11.51      2.74 o 
   0   7   8       18.09       18.82      2.29 o 
   1   7   8       35.70       33.90      2.13 o 
   2   7   8      405.47      391.20      6.54 o 
   3   7   8       75.76       70.47      2.99 o 
   4   7   8      535.52      491.53      8.01 o 
   5   7   8     1047.39     1025.86     18.32 o 
   6   7   8      116.54       99.81      5.14 o 
   7   7   8       78.25       75.68      4.59 o 
   8   7   8       28.25       22.74      4.30 o 
   9   7   8      203.74      222.77     14.98 o 
  10   7   8       32.61       26.26      5.26 o 
   0   8   8      332.41      352.20     13.80 o 
   1   8   8      740.76      708.61     12.94 o 
   2   8   8      248.10      267.31      7.00 o 
   3   8   8      534.99      523.72      8.47 o 
   4   8   8      151.41      145.44      5.54 o 
   5   8   8     1817.22     1795.33     28.88 o 
   6   8   8      194.88      191.84      8.34 o 
   7   8   8       98.63       86.92      4.24 o 
   8   8   8       44.96       45.55      5.27 o 
   9   8   8      100.00      109.26      8.26 o 
   0   9   8        5.56       10.22      3.45 o 
   1   9   8      349.81      363.64      7.63 o 
   2   9   8        7.55       11.00      1.81 o 
   3   9   8      150.26      135.29      5.12 o 
   4   9   8      307.71      290.65      8.13 o 
   5   9   8      119.32      128.24      4.92 o 
   6   9   8      122.81      120.71      7.83 o 
   7   9   8       33.88       40.96      4.61 o 
   8   9   8      108.06      119.87      7.82 o 
   9   9   8       95.77      114.83      8.05 o 
   0  10   8      497.47      469.87     17.20 o 
   1  10   8      615.26      624.86     11.22 o 
   2  10   8      195.32      191.48      6.26 o 
   3  10   8      200.49      196.05      5.74 o 
   4  10   8      278.61      254.12      8.59 o 
   5  10   8       83.62       84.52      5.75 o 
   6  10   8      323.44      303.99      8.42 o 
   7  10   8       48.52       46.45      7.26 o 
   8  10   8      167.74      172.27      8.87 o 
   0  11   8      324.09      312.58     10.19 o 
   1  11   8      153.59      147.19      6.11 o 
   2  11   8      478.29      444.05      7.53 o 
   3  11   8        1.68        2.97      3.26 o 
   4  11   8     1304.63     1303.68     44.02 o 
   5  11   8       11.83        9.80      2.75 o 
   6  11   8      313.57      323.42     11.86 o 
   7  11   8      121.16      120.73      7.60 o 
   8  11   8       59.06       58.46      6.83 o 
   0  12   8     2496.13     2503.30     48.99 o 
   1  12   8       60.65       65.55      3.16 o 
   2  12   8      113.52      102.45      5.10 o 
   3  12   8      164.68      170.56      8.54 o 
   4  12   8      118.52      118.14      5.18 o 
   5  12   8       55.02       56.07      6.56 o 
   6  12   8       38.48       40.76      5.70 o 
   7  12   8      279.53      296.29     13.51 o 
   0  13   8        5.59       12.83      2.86 o 
   1  13   8      128.83      128.62      6.15 o 
   2  13   8      127.81      122.88      5.42 o 
   3  13   8      141.77      144.36      6.69 o 
   4  13   8      402.43      389.27     12.40 o 
   5  13   8      160.08      181.87      9.73 o 
   6  13   8      245.84      233.55     11.37 o 
   7  13   8      314.26      312.98     15.81 o 
   0  14   8      423.65      425.67     13.61 o 
   1  14   8       74.12       68.67      4.36 o 
   2  14   8       91.89      103.72      5.30 o 
   3  14   8      144.14      142.62      6.91 o 
   4  14   8        4.10        6.13      3.10 o 
   5  14   8       21.83       27.56      5.17 o 
   6  14   8      348.32      401.15      9.15 o 
   0  15   8      101.73       94.63     13.80 o 
   1  15   8       21.45       25.37      4.66 o 
   2  15   8       56.42       74.62      5.78 o 
   3  15   8      129.77      135.18      8.62 o 
   4  15   8       16.87       20.54      3.96 o 
   5  15   8       75.14       79.49      7.54 o 
   0  16   8      147.61      164.77     33.96 o 
   1  16   8        8.29       11.79      2.55 o 
   2  16   8      189.37      188.13      8.99 o 
   3  16   8       50.02       54.31      6.12 o 
   4  16   8      100.96      105.02      6.05 o 
   0  17   8       39.11       46.29     12.05 o 
   1  17   8       94.65       83.42     11.63 o 
   2  17   8      130.49      135.34      8.60 o 
   1   0   9      218.19      186.69      3.28 o 
   2   0   9      615.72      575.73      7.47 o 
   3   0   9      573.17      560.08      7.02 o 
   4   0   9        6.28        9.93      2.66 o 
   5   0   9       33.67       24.99      2.34 o 
   6   0   9       79.07       77.24      5.25 o 
   7   0   9      538.14      497.94     20.71 o 
   8   0   9       21.77       21.58      5.07 o 
   9   0   9        9.16       10.05      3.13 o 
  10   0   9      119.66      138.17     11.20 o 
   0   1   9      363.60      349.69     10.52 o 
   1   1   9     1597.04     1699.95     11.05 o 
   2   1   9     6931.98     7608.08     73.87 o 
   3   1   9      294.85      313.01      6.92 o 
   4   1   9       55.68       63.05      2.31 o 
   5   1   9        6.03        9.25      1.48 o 
   6   1   9      180.13      174.83      5.51 o 
   7   1   9      121.91      128.49      5.22 o 
   8   1   9       57.24       47.34      3.51 o 
   9   1   9      184.90      208.59      7.30 o 
  10   1   9       61.25       44.76      4.82 o 
   0   2   9      409.38      403.50      6.97 o 
   1   2   9     1043.83     1040.34      9.39 o 
   2   2   9     2014.25     2090.26     16.72 o 
   3   2   9      773.25      765.32      7.92 o 
   4   2   9      133.83      127.94      3.83 o 
   5   2   9      241.97      243.75      6.28 o 
   6   2   9      403.45      396.01      8.06 o 
   7   2   9      174.01      179.07      6.88 o 
   8   2   9      104.47       90.72      5.55 o 
   9   2   9      568.40      559.67     21.42 o 
  10   2   9       18.02       14.54      2.94 o 
   0   3   9        2.85        8.00      2.32 o 
   1   3   9     2885.83     3089.52     20.64 o 
   2   3   9      143.72      149.02      3.59 o 
   3   3   9      255.34      257.19      6.32 o 
   4   3   9      194.67      175.18      4.76 o 
   5   3   9     1382.80     1365.83     20.45 o 
   6   3   9      158.76      157.31      4.54 o 
   7   3   9       95.34       99.89      4.64 o 
   8   3   9       66.98       67.25      3.71 o 
   9   3   9      125.73      132.90      6.42 o 
  10   3   9       84.02       73.38      6.31 o 
   0   4   9      396.69      406.45      7.74 o 
   1   4   9      395.38      404.81      5.81 o 
   2   4   9     3420.42     3517.40     36.18 o 
   3   4   9      321.91      350.54      6.87 o 
   4   4   9      955.08      965.88     13.22 o 
   5   4   9      303.04      286.56      7.64 o 
   6   4   9       89.93       94.77      5.27 o 
   7   4   9      283.53      276.19      6.72 o 
   8   4   9       69.82       59.37      3.84 o 
   9   4   9       22.70       19.95      3.39 o 
  10   4   9        3.47        6.03      2.52 o 
   0   5   9     1588.29     1678.09     20.25 o 
   1   5   9      281.74      291.44      6.98 o 
   2   5   9       30.48       37.19      2.12 o 
   3   5   9      258.14      257.69      6.72 o 
   4   5   9      714.30      683.05     11.11 o 
   5   5   9     1827.52     1785.00     24.62 o 
   6   5   9      344.43      319.03      7.19 o 
   7   5   9       56.22       50.98      2.92 o 
   8   5   9      151.54      147.33      6.84 o 
   9   5   9      141.34      125.03      9.63 o 
  10   5   9       33.56       34.69      7.07 o 
   0   6   9      256.48      234.18      8.65 o 
   1   6   9      117.01      119.11      3.44 o 
   2   6   9      552.41      528.94      7.33 o 
   3   6   9      111.01      116.23      4.43 o 
   4   6   9     1263.97     1245.45     18.58 o 
   5   6   9      986.47      958.22     16.50 o 
   6   6   9      152.57      148.57      5.37 o 
   7   6   9      417.94      412.89     13.26 o 
   8   6   9      111.53       93.00      5.36 o 
   9   6   9        0.68        7.58      2.37 o 
  10   6   9       32.07       42.40      5.77 o 
   0   7   9        0.17        3.35      2.51 o 
   1   7   9      128.04      121.09      4.03 o 
   2   7   9       38.39       36.19      2.40 o 
   3   7   9       40.01       45.95      2.40 o 
   4   7   9     1228.74     1213.36     19.19 o 
   5   7   9      882.00      819.46     12.28 o 
   6   7   9     1256.57     1231.46     26.80 o 
   7   7   9      160.17      147.57      7.20 o 
   8   7   9       61.61       75.19      6.89 o 
   9   7   9      126.71      150.32     10.30 o 
   0   8   9      527.98      545.28     13.03 o 
   1   8   9       25.55       22.30      2.63 o 
   2   8   9      888.70      907.78     13.23 o 
   3   8   9     1368.58     1312.66     20.80 o 
   4   8   9      599.01      575.15     10.42 o 
   5   8   9      568.48      568.93     10.50 o 
   6   8   9      126.21      124.80      5.46 o 
   7   8   9        3.45        4.45      2.73 o 
   8   8   9       15.70       20.09      4.13 o 
   9   8   9        1.12        8.65      3.92 o 
   0   9   9        7.19       10.38      3.42 o 
   1   9   9      635.16      647.62     11.03 o 
   2   9   9      285.85      277.41      5.84 o 
   3   9   9     1875.53     1904.99     31.14 o 
   4   9   9      329.89      351.14      6.65 o 
   5   9   9      230.23      208.81      5.52 o 
   6   9   9      281.80      276.70     11.66 o 
   7   9   9       21.42       19.51      3.79 o 
   8   9   9      194.23      218.93     10.79 o 
   9   9   9       76.71       90.80      6.23 o 
   0  10   9       33.45       27.98      3.71 o 
   1  10   9       24.17       27.45      3.12 o 
   2  10   9      281.00      264.66      6.60 o 
   3  10   9      405.46      390.92     10.10 o 
   4  10   9       94.82      100.68      6.00 o 
   5  10   9      207.02      195.39      8.04 o 
   6  10   9      204.14      220.97     13.39 o 
   7  10   9       45.43       43.79      4.92 o 
   8  10   9       78.28       86.34      7.71 o 
   0  11   9      182.99      169.92      8.47 o 
   1  11   9       15.31       25.86      2.42 o 
   2  11   9       38.37       39.98      3.23 o 
   3  11   9      361.94      335.94      8.94 o 
   4  11   9      157.09      163.36      9.37 o 
   5  11   9       81.01       96.55      4.46 o 
   6  11   9       29.48       31.98      4.58 o 
   7  11   9       40.18       53.78      6.58 o 
   8  11   9       41.87       39.91      5.29 o 
   0  12   9      154.23      166.92      6.91 o 
   1  12   9      343.55      319.92      8.07 o 
   2  12   9      277.18      282.93      7.81 o 
   3  12   9      257.17      274.19      9.62 o 
   4  12   9      285.09      279.45      9.37 o 
   5  12   9      178.46      182.83      9.19 o 
   6  12   9      204.11      213.51     11.63 o 
   7  12   9       72.93       72.56      8.06 o 
   0  13   9      134.84      149.16      8.77 o 
   1  13   9       32.02       37.16      2.79 o 
   2  13   9       63.81       63.19      4.30 o 
   3  13   9      182.32      169.56      5.99 o 
   4  13   9      180.38      193.65     10.59 o 
   5  13   9       22.89       23.16      4.32 o 
   6  13   9       44.46       41.01      7.59 o 
   7  13   9       13.92       13.02      6.13 o 
   0  14   9       12.57       21.98      4.12 o 
   1  14   9      368.73      399.52      9.90 o 
   2  14   9      126.80      127.13      6.16 o 
   3  14   9       65.80       70.16      5.81 o 
   4  14   9       50.76       36.26      5.84 o 
   5  14   9      147.72      141.58     10.02 o 
   6  14   9       40.83       36.65      5.41 o 
   0  15   9       34.58       32.10      6.76 o 
   1  15   9       10.01        7.92      2.91 o 
   2  15   9      124.59      126.53      6.83 o 
   3  15   9       12.86       13.01      3.52 o 
   4  15   9       94.04      112.81      7.25 o 
   5  15   9       78.08       73.24      7.34 o 
   0  16   9      173.41      200.47     21.78 o 
   1  16   9       36.46       26.19      3.57 o 
   2  16   9       42.23       48.44      5.70 o 
   3  16   9        1.26        8.76      2.71 o 
   0  17   9       15.84       22.54      6.86 o 
   1  17   9       12.01       16.48      4.06 o 
   0   0  10      997.66     1142.64     28.43 o 
   1   0  10      322.12      359.10     10.03 o 
   2   0  10     1113.94     1247.47     15.88 o 
   3   0  10      268.50      267.67      9.02 o 
   4   0  10      534.04      551.68     10.65 o 
   5   0  10      422.71      432.96     10.68 o 
   6   0  10      362.54      376.44     10.95 o 
   7   0  10     1099.72     1053.92     22.02 o 
   8   0  10      277.32      239.74      9.27 o 
   9   0  10       18.60       18.57      4.32 o 
  10   0  10        1.38        6.71      4.26 o 
   0   1  10       75.88       81.97      4.67 o 
   1   1  10     2383.66     2738.74     21.44 o 
   2   1  10       76.32       59.06      2.67 o 
   3   1  10      331.57      342.82      5.34 o 
   4   1  10     1424.89     1464.38     18.63 o 
   5   1  10       92.98       78.06      2.71 o 
   6   1  10      261.44      238.03      6.83 o 
   7   1  10       46.81       34.32      2.61 o 
   8   1  10      145.85      120.67      4.78 o 
   9   1  10       32.33       40.95      3.43 o 
  10   1  10       23.33       13.66      3.83 o 
   0   2  10      190.63      205.29      6.02 o 
   1   2  10      195.84      177.84      5.46 o 
   2   2  10        4.37        5.47      1.35 o 
   3   2  10      125.79      123.22      4.97 o 
   4   2  10     1404.41     1486.47     19.77 o 
   5   2  10      206.55      199.90      5.86 o 
   6   2  10      284.07      283.94      6.52 o 
   7   2  10      189.23      186.02      6.24 o 
   8   2  10      313.84      290.27      6.59 o 
   9   2  10       30.49       29.96      4.08 o 
  10   2  10        9.90        7.88      3.18 o 
   0   3  10     3999.27     4409.92     57.70 o 
   1   3  10      303.15      308.50      6.65 o 
   2   3  10      830.51      850.80     12.28 o 
   3   3  10      139.46      117.68      3.78 o 
   4   3  10      530.64      561.33      8.45 o 
   5   3  10      162.28      171.56      6.14 o 
   6   3  10      660.59      619.96     10.91 o 
   7   3  10      451.54      424.10     10.84 o 
   8   3  10      107.82      106.56      3.88 o 
   9   3  10       74.71       87.55      6.91 o 
  10   3  10       75.45       67.23      7.47 o 
   0   4  10      344.96      344.93      7.63 o 
   1   4  10      502.91      519.48      6.37 o 
   2   4  10       94.73       92.63      4.02 o 
   3   4  10      606.41      642.77      8.67 o 
   4   4  10      360.29      353.49      6.18 o 
   5   4  10      574.95      583.83      9.40 o 
   6   4  10       47.17       46.08      3.17 o 
   7   4  10      506.46      498.88     12.93 o 
   8   4  10       80.15       80.19      4.44 o 
   9   4  10       86.03      101.60     10.12 o 
  10   4  10       83.10       83.95      8.03 o 
   0   5  10      239.28      244.72     10.76 o 
   1   5  10      928.44      904.68      8.04 o 
   2   5  10      523.14      509.00      7.48 o 
   3   5  10      172.13      151.65      4.52 o 
   4   5  10      915.87      873.77     11.91 o 
   5   5  10      461.16      468.23      8.32 o 
   6   5  10      750.76      731.31     11.33 o 
   7   5  10       51.42       39.57      3.38 o 
   8   5  10      442.12      441.72     12.64 o 
   9   5  10       40.82       36.69      4.27 o 
  10   5  10      167.16      146.70      7.29 o 
   0   6  10       70.09       76.22      5.35 o 
   1   6  10       18.21       13.14      1.29 o 
   2   6  10      216.65      210.56      5.71 o 
   3   6  10      830.18      824.41     11.40 o 
   4   6  10      246.25      238.72      7.00 o 
   5   6  10      387.84      380.54      6.68 o 
   6   6  10       12.29       16.84      2.33 o 
   7   6  10       93.85       85.83      5.37 o 
   8   6  10      118.26      129.27      6.84 o 
   9   6  10      151.28      148.27     14.60 o 
   0   7  10       82.60       72.32      4.13 o 
   1   7  10        9.84        7.65      1.80 o 
   2   7  10      785.08      771.98     11.26 o 
   3   7  10      161.95      150.70      4.74 o 
   4   7  10      123.36      112.25      4.01 o 
   5   7  10      646.20      640.09      9.95 o 
   6   7  10       86.13       94.94      5.73 o 
   7   7  10       20.12       22.61      2.85 o 
   8   7  10        2.26        5.46      3.29 o 
   9   7  10      333.84      374.68     21.51 o 
   0   8  10       69.57       70.06      5.26 o 
   1   8  10      753.17      776.38     12.83 o 
   2   8  10      469.79      456.39      8.43 o 
   3   8  10      908.68      873.08     14.85 o 
   4   8  10      554.60      546.20     11.64 o 
   5   8  10      565.42      531.17     10.11 o 
   6   8  10      110.25      105.42      5.64 o 
   7   8  10       54.05       41.27      4.43 o 
   8   8  10       39.42       52.71      6.11 o 
   9   8  10        3.26       12.42      3.74 o 
   0   9  10       19.15       26.38      4.48 o 
   1   9  10      213.28      214.23      6.58 o 
   2   9  10      200.23      199.67      6.33 o 
   3   9  10      703.40      653.00     10.14 o 
   4   9  10     1866.67     1859.40     26.05 o 
   5   9  10       35.15       30.59      3.83 o 
   6   9  10      287.84      281.13      5.54 o 
   7   9  10       10.67       10.93      3.36 o 
   8   9  10       93.40      122.09      9.55 o 
   0  10  10      398.13      346.44     10.74 o 
   1  10  10       57.34       63.83      4.34 o 
   2  10  10      467.63      450.70      9.20 o 
   3  10  10      403.10      372.39      7.36 o 
   4  10  10      346.55      367.37      9.71 o 
   5  10  10       21.76       21.15      3.68 o 
   6  10  10      128.79      123.20      6.68 o 
   7  10  10       62.23       64.35      7.49 o 
   8  10  10      169.39      165.98      7.15 o 
   0  11  10      166.50      165.90      7.14 o 
   1  11  10      470.03      448.15      8.05 o 
   2  11  10      282.65      284.05     10.77 o 
   3  11  10       82.52       86.47      4.93 o 
   4  11  10      160.57      163.75      9.46 o 
   5  11  10      209.15      197.52      7.33 o 
   6  11  10       16.80       21.86      3.66 o 
   7  11  10       60.82       67.46      6.89 o 
   8  11  10      251.07      270.66      9.51 o 
   0  12  10       54.09       56.07      5.06 o 
   1  12  10       41.18       44.48      3.35 o 
   2  12  10      247.16      229.43      7.55 o 
   3  12  10      140.40      153.67      6.42 o 
   4  12  10       11.87       14.86      3.26 o 
   5  12  10      129.35      136.20      6.03 o 
   6  12  10       35.98       32.20      5.66 o 
   7  12  10       56.05       62.16      7.29 o 
   0  13  10      191.30      191.06     12.27 o 
   1  13  10       74.00       76.10      3.85 o 
   2  13  10      259.74      264.11      7.76 o 
   3  13  10      164.24      159.91      7.88 o 
   4  13  10      341.24      332.00     10.57 o 
   5  13  10       54.18       54.48      6.01 o 
   6  13  10       42.26       49.68      7.50 o 
   0  14  10        9.48        7.63      2.87 o 
   1  14  10       61.58       63.94      4.50 o 
   2  14  10        7.70        6.52      2.14 o 
   3  14  10      132.93      136.88      7.70 o 
   4  14  10      149.18      132.20      7.25 o 
   5  14  10      271.89      290.07      9.21 o 
   0  15  10       95.03      122.70     22.01 o 
   1  15  10       97.06      100.00      6.43 o 
   2  15  10      103.86      107.14      6.18 o 
   3  15  10      501.61      517.44     26.01 o 
   4  15  10       88.94       82.63      7.75 o 
   0  16  10       59.60       62.23     11.47 o 
   1  16  10        1.04        2.21      3.62 o 
   2  16  10       61.24       55.87      6.23 o 
   3  16  10      120.37      133.45      9.82 o 
   1   0  11     1383.75     1446.88     15.08 o 
   2   0  11      189.26      190.95      7.98 o 
   3   0  11      961.37      933.78     17.64 o 
   4   0  11      634.64      600.02     12.05 o 
   5   0  11      101.40      108.80      5.75 o 
   6   0  11       25.27       25.08      4.01 o 
   7   0  11      248.57      233.71      7.65 o 
   8   0  11      119.84       93.88      5.14 o 
   9   0  11        0.17        7.70      3.75 o 
  10   0  11       42.17       38.25      7.11 o 
   0   1  11       80.84      104.22      4.46 o 
   1   1  11      459.63      443.45      5.22 o 
   2   1  11      692.05      698.94      8.26 o 
   3   1  11      197.23      195.47      5.91 o 
   4   1  11      370.22      397.84      6.03 o 
   5   1  11     1218.06     1269.92     17.90 o 
   6   1  11       13.95       17.65      3.67 o 
   7   1  11      184.69      155.90      6.05 o 
   8   1  11       28.18       26.56      2.47 o 
   9   1  11      194.07      195.71      9.92 o 
  10   1  11       57.32       62.13      7.38 o 
   0   2  11      639.73      596.08      7.07 o 
   1   2  11      976.93      969.16     11.62 o 
   2   2  11      203.07      222.74      5.95 o 
   3   2  11     1382.46     1468.64     22.64 o 
   4   2  11      109.30      118.56      4.98 o 
   5   2  11      340.92      332.09      7.63 o 
   6   2  11      571.13      522.32     10.18 o 
   7   2  11      464.79      445.37      9.71 o 
   8   2  11      177.48      182.51      6.75 o 
   9   2  11       72.79       60.52      5.48 o 
  10   2  11      336.69      373.17     10.16 o 
   0   3  11      998.60      899.54     13.31 o 
   1   3  11        3.12        3.86      1.20 o 
   2   3  11      871.82      885.68      9.52 o 
   3   3  11      906.60      927.43     15.83 o 
   4   3  11      500.27      488.43      7.33 o 
   5   3  11     2323.86     2354.14     35.45 o 
   6   3  11      259.41      235.29      5.73 o 
   7   3  11      278.19      248.82      6.65 o 
   8   3  11       20.60       17.25      2.74 o 
   9   3  11      155.89      141.21      6.88 o 
  10   3  11      176.63      179.94     10.78 o 
   0   4  11      194.54      183.63      6.65 o 
   1   4  11      126.96      127.75      3.38 o 
   2   4  11      431.93      473.55      7.94 o 
   3   4  11      164.66      165.31      4.26 o 
   4   4  11      494.01      495.96      8.20 o 
   5   4  11      407.81      394.85      7.71 o 
   6   4  11       81.31       71.39      3.88 o 
   7   4  11      152.16      166.89      8.52 o 
   8   4  11      178.25      185.21      9.67 o 
   9   4  11       76.86       95.95     10.95 o 
  10   4  11      290.39      289.67     12.53 o 
   0   5  11      919.51     1011.39     20.75 o 
   1   5  11       56.78       49.81      2.53 o 
   2   5  11     1358.12     1348.59     18.09 o 
   3   5  11       44.56       35.99      2.47 o 
   4   5  11      135.05      128.74      4.33 o 
   5   5  11      440.40      398.87      9.93 o 
   6   5  11      230.05      246.49      7.79 o 
   7   5  11       15.48       12.42      3.02 o 
   8   5  11        9.64       13.40      3.22 o 
   9   5  11       87.49       93.88      9.12 o 
   0   6  11      374.88      378.56     10.69 o 
   1   6  11      216.00      219.82      5.47 o 
   2   6  11      411.30      418.69      8.24 o 
   3   6  11      559.94      535.77      8.78 o 
   4   6  11     1086.88     1133.97     18.89 o 
   5   6  11       71.06       64.44      2.91 o 
   6   6  11      168.63      158.28      5.30 o 
   7   6  11      340.34      357.81     11.68 o 
   8   6  11       24.86       25.11      3.54 o 
   9   6  11        1.06        9.92      5.52 o 
   0   7  11      108.27      101.86      4.51 o 
   1   7  11       29.94       40.26      2.24 o 
   2   7  11      336.53      341.57      6.90 o 
   3   7  11      797.57      811.01     14.70 o 
   4   7  11      850.12      816.75     12.15 o 
   5   7  11      114.99      108.46      4.16 o 
   6   7  11       32.33       30.27      3.38 o 
   7   7  11        6.50        6.47      3.63 o 
   8   7  11      212.88      220.33      9.68 o 
   9   7  11        3.90        7.61      3.00 o 
   0   8  11       96.41       93.38      5.83 o 
   1   8  11      731.03      693.96     11.98 o 
   2   8  11      354.62      349.92      7.49 o 
   3   8  11      404.14      381.87      6.71 o 
   4   8  11      467.88      508.76     11.03 o 
   5   8  11       14.37       12.69      3.47 o 
   6   8  11       14.56       11.13      2.18 o 
   7   8  11       51.70       57.00      4.82 o 
   8   8  11       26.28       32.91      5.81 o 
   9   8  11       90.37      112.93     15.12 o 
   0   9  11      244.60      240.80      9.26 o 
   1   9  11       64.62       73.07      3.57 o 
   2   9  11       33.70       29.26      4.23 o 
   3   9  11      551.03      520.14      8.69 o 
   4   9  11      193.00      174.78      5.54 o 
   5   9  11      224.71      227.92      9.46 o 
   6   9  11       70.36       80.48      7.46 o 
   7   9  11       42.18       46.41      5.23 o 
   8   9  11      349.41      390.39     12.81 o 
   0  10  11        6.29        8.50      3.41 o 
   1  10  11      224.12      222.32      6.13 o 
   2  10  11      137.04      143.21      6.28 o 
   3  10  11      717.91      652.65     13.14 o 
   4  10  11      374.60      382.54     13.27 o 
   5  10  11       33.62       39.82      6.16 o 
   6  10  11       17.99       22.00      4.34 o 
   7  10  11       19.03       23.07      4.73 o 
   8  10  11      112.08      110.77      7.83 o 
   0  11  11        3.63        8.65      3.31 o 
   1  11  11      169.07      152.78      4.75 o 
   2  11  11        6.59        9.01      2.05 o 
   3  11  11       42.88       40.85      4.61 o 
   4  11  11       57.33       59.25      3.79 o 
   5  11  11       69.23       70.22      4.83 o 
   6  11  11      105.34      104.97      9.33 o 
   7  11  11       67.27       71.34      8.19 o 
   0  12  11      184.16      183.42      9.28 o 
   1  12  11      124.89      127.11      6.55 o 
   2  12  11      117.90      106.21      5.06 o 
   3  12  11      185.42      181.26      7.67 o 
   4  12  11       65.72       68.36      4.96 o 
   5  12  11        0.17        8.59      3.45 o 
   6  12  11      163.96      160.00     11.32 o 
   7  12  11      102.63      110.56      5.75 o 
   0  13  11       45.47       44.82      6.83 o 
   1  13  11       57.89       63.05      3.82 o 
   2  13  11       20.28       27.22      4.17 o 
   3  13  11      348.85      364.37     12.48 o 
   4  13  11       25.20       26.93      4.41 o 
   5  13  11       86.72       77.32      8.88 o 
   6  13  11        2.88        7.23      3.34 o 
   0  14  11      228.89      220.30     12.24 o 
   1  14  11      155.19      147.50      6.31 o 
   2  14  11        7.57        8.50      3.85 o 
   3  14  11       27.34       25.46      4.63 o 
   4  14  11      152.72      144.14     10.50 o 
   5  14  11      228.92      218.80      7.65 o 
   0  15  11       25.38       18.37      5.81 o 
   1  15  11       44.03       44.90      5.72 o 
   2  15  11       17.74       12.43      2.45 o 
   3  15  11      158.97      154.45      8.86 o 
   4  15  11      182.10      205.66      6.47 o 
   0  16  11       14.77       15.61      9.71 o 
   1  16  11       46.08       45.72      5.34 o 
   2  16  11       10.85       15.78      2.88 o 
   0   0  12      154.30      172.38      8.11 o 
   1   0  12      433.24      507.79      6.11 o 
   2   0  12       78.79       70.63      5.42 o 
   3   0  12       34.52       39.23      7.70 o 
   4   0  12      862.10      854.89     17.65 o 
   5   0  12      209.14      240.28      8.30 o 
   6   0  12      475.54      429.11     13.71 o 
   7   0  12      131.48      117.93      9.09 o 
   8   0  12       78.73       86.04      7.58 o 
   9   0  12        0.01        8.61      3.54 o 
  10   0  12        1.00        5.04      5.72 o 
   0   1  12      214.81      199.86      7.79 o 
   1   1  12      988.37     1012.08     11.30 o 
   2   1  12      841.41      829.37     11.62 o 
   3   1  12      260.24      247.91      7.17 o 
   4   1  12      132.84      120.35      3.25 o 
   5   1  12      117.46      116.28      3.97 o 
   6   1  12      683.82      645.16     13.10 o 
   7   1  12        0.56        4.70      1.92 o 
   8   1  12      182.90      172.67      6.61 o 
   9   1  12       57.08       48.68      6.46 o 
  10   1  12       14.05       12.74      3.08 o 
   0   2  12     1218.00     1213.73     20.24 o 
   1   2  12      425.12      459.43      6.86 o 
   2   2  12      296.36      301.99      7.92 o 
   3   2  12       28.87       27.82      2.00 o 
   4   2  12       41.13       40.46      3.76 o 
   5   2  12      249.92      230.22      6.30 o 
   6   2  12      455.42      480.08      8.08 o 
   7   2  12      131.74      133.32      6.26 o 
   8   2  12       81.33       75.47      4.39 o 
   9   2  12       80.05       72.84      7.40 o 
  10   2  12       72.49       63.57     10.27 o 
   0   3  12      400.11      400.23      8.72 o 
   1   3  12      346.59      335.87      9.41 o 
   2   3  12      186.78      159.69      6.03 o 
   3   3  12      241.52      222.27      7.43 o 
   4   3  12      190.60      180.48      6.55 o 
   5   3  12      165.65      165.02      5.32 o 
   6   3  12      127.32      118.14      4.97 o 
   7   3  12        8.46        8.33      2.29 o 
   8   3  12      158.61      155.34      8.50 o 
   9   3  12       55.22       60.64      9.52 o 
   0   4  12     1400.15     1504.12     27.46 o 
   1   4  12      807.24      779.06     10.91 o 
   2   4  12      135.10      147.87      4.83 o 
   3   4  12     1530.82     1516.47     22.40 o 
   4   4  12      612.87      596.05     14.29 o 
   5   4  12       12.51       16.68      2.53 o 
   6   4  12       87.70       88.00      3.89 o 
   7   4  12      294.37      270.94      5.79 o 
   8   4  12       19.79       26.54      4.27 o 
   9   4  12        9.69       13.82      3.49 o 
   0   5  12      621.21      606.74     13.55 o 
   1   5  12      163.34      176.05      4.67 o 
   2   5  12      958.17      928.94     14.07 o 
   3   5  12       78.52       81.81      5.34 o 
   4   5  12      561.35      552.42      9.93 o 
   5   5  12      193.24      197.28      6.09 o 
   6   5  12      148.17      132.57      5.62 o 
   7   5  12       50.08       62.51      4.75 o 
   8   5  12      219.20      198.81      8.00 o 
   9   5  12       76.48       87.43      7.41 o 
   0   6  12       11.51        9.39      2.59 o 
   1   6  12      225.78      205.44      5.82 o 
   2   6  12      706.00      661.01     10.60 o 
   3   6  12       77.73       75.07      2.83 o 
   4   6  12       92.47       89.73      3.55 o 
   5   6  12      753.03      738.86     12.31 o 
   6   6  12      197.77      184.22      7.14 o 
   7   6  12      264.12      258.61      9.04 o 
   8   6  12      118.41      138.88      8.36 o 
   9   6  12      200.47      219.48     22.18 o 
   0   7  12       91.81       93.42      5.42 o 
   1   7  12      138.82      124.82      4.49 o 
   2   7  12      251.43      220.92      5.31 o 
   3   7  12      347.92      343.79      6.89 o 
   4   7  12      262.61      254.35      6.71 o 
   5   7  12      182.97      169.00      5.46 o 
   6   7  12      137.80      145.14      6.42 o 
   7   7  12       30.17       26.71      5.17 o 
   8   7  12      153.54      149.94      7.27 o 
   9   7  12       14.70       27.32      5.72 o 
   0   8  12       14.33       18.86      4.02 o 
   1   8  12       25.91       30.68      2.87 o 
   2   8  12       24.29       28.17      2.95 o 
   3   8  12      227.03      225.64      5.35 o 
   4   8  12      400.57      420.92     10.30 o 
   5   8  12      187.35      193.75      9.31 o 
   6   8  12       63.06       64.77      5.18 o 
   7   8  12        4.12        5.03      3.45 o 
   8   8  12       93.08      106.32      8.24 o 
   0   9  12      269.97      248.16      7.73 o 
   1   9  12     1456.72     1376.33     20.64 o 
   2   9  12       17.94       17.37      2.55 o 
   3   9  12      421.38      402.94      9.93 o 
   4   9  12       47.22       50.40      5.35 o 
   5   9  12      406.03      386.97     11.76 o 
   6   9  12      104.49      107.07      8.14 o 
   7   9  12        3.67        8.83      3.38 o 
   8   9  12       46.68       47.56      6.62 o 
   0  10  12       30.45       37.97      3.95 o 
   1  10  12        1.17        5.63      2.29 o 
   2  10  12       78.55       75.34      4.16 o 
   3  10  12      262.98      260.87      8.38 o 
   4  10  12       58.38       61.78      3.43 o 
   5  10  12       11.22       12.21      3.06 o 
   6  10  12       64.06       62.33      6.77 o 
   7  10  12        3.62        8.83      3.34 o 
   0  11  12      302.40      303.92     12.56 o 
   1  11  12      422.54      424.15     12.04 o 
   2  11  12      365.77      365.63     11.43 o 
   3  11  12      119.85      125.82      5.45 o 
   4  11  12       30.74       34.05      4.16 o 
   5  11  12       26.82       38.09      4.66 o 
   6  11  12      123.55      130.17      9.67 o 
   7  11  12      274.62      323.22     17.34 o 
   0  12  12      919.27      891.49     16.19 o 
   1  12  12      328.42      312.07      6.84 o 
   2  12  12       63.11       61.42      3.82 o 
   3  12  12      166.93      170.69      7.03 o 
   4  12  12       22.35       20.19      5.00 o 
   5  12  12       21.86       21.32      4.63 o 
   6  12  12        7.45       11.67      3.95 o 
   0  13  12       47.55       44.37      5.33 o 
   1  13  12       75.24       81.74      5.83 o 
   2  13  12       69.75       67.20      5.08 o 
   3  13  12      244.41      249.23      8.65 o 
   4  13  12       55.35       55.47      6.69 o 
   5  13  12      205.75      224.32      8.83 o 
   0  14  12      650.60      679.98     23.94 o 
   1  14  12      135.71      148.98      5.70 o 
   2  14  12       25.71       23.10      3.75 o 
   3  14  12        9.91       15.70      3.22 o 
   4  14  12        3.34        7.84      2.72 o 
   0  15  12       84.25       73.06      9.10 o 
   1  15  12       21.33       15.25      3.06 o 
   2  15  12      180.02      186.95     11.52 o 
   3  15  12       22.92       20.87      4.93 o 
   0  16  12       81.33       62.80     13.15 o 
   1   0  13      104.67      106.50      5.79 o 
   2   0  13     2563.37     2646.51     67.28 o 
   3   0  13      887.77      982.19     24.85 o 
   4   0  13      340.22      335.84     10.23 o 
   5   0  13      332.20      272.16      8.34 o 
   6   0  13       32.91       40.59      5.41 o 
   7   0  13       38.55       57.29      6.33 o 
   8   0  13       18.83       12.36      4.64 o 
   9   0  13        0.29        6.05      2.82 o 
   0   1  13        8.58        8.23      3.82 o 
   1   1  13      590.75      590.36      8.59 o 
   2   1  13     1540.70     1537.35     21.91 o 
   3   1  13      286.28      266.37      6.88 o 
   4   1  13      312.18      326.75      8.27 o 
   5   1  13       83.36       77.97      3.66 o 
   6   1  13      134.03      125.51      5.39 o 
   7   1  13       21.60       15.57      2.63 o 
   8   1  13       32.93       33.68      4.42 o 
   9   1  13       57.13       74.20      6.56 o 
   0   2  13      812.58      806.87     14.91 o 
   1   2  13      901.60      898.74     13.59 o 
   2   2  13     1146.95     1222.39     18.23 o 
   3   2  13        1.06        4.90      1.57 o 
   4   2  13      695.49      707.69     17.43 o 
   5   2  13      252.97      256.75      7.10 o 
   6   2  13      155.04      132.10      5.47 o 
   7   2  13      250.68      240.00      8.62 o 
   8   2  13       22.31       22.46      4.17 o 
   9   2  13      245.15      260.58     14.87 o 
   0   3  13      335.96      317.39     10.36 o 
   1   3  13      112.95       97.06      4.13 o 
   2   3  13      429.93      444.48      8.15 o 
   3   3  13      799.64      797.46     15.12 o 
   4   3  13      716.09      689.01     12.13 o 
   5   3  13      805.21      801.19     13.00 o 
   6   3  13       80.13       85.69      4.26 o 
   7   3  13       89.23      104.12      4.38 o 
   8   3  13       41.07       35.37      3.88 o 
   9   3  13       11.50       12.44      3.24 o 
   0   4  13        5.01        6.88      1.35 o 
   1   4  13      289.14      282.52      8.19 o 
   2   4  13      458.27      445.00      7.88 o 
   3   4  13      208.90      226.14      7.23 o 
   4   4  13      874.67      778.88     15.49 o 
   5   4  13      555.35      502.29      9.88 o 
   6   4  13        4.60        7.47      2.15 o 
   7   4  13      164.66      175.46      6.09 o 
   8   4  13        5.12        7.31      3.95 o 
   9   4  13      234.61      242.65     11.16 o 
   0   5  13      239.55      247.80      8.31 o 
   1   5  13      455.72      468.93      7.75 o 
   2   5  13      213.71      219.51      9.59 o 
   3   5  13      144.15      136.55      7.91 o 
   4   5  13     1518.99     1499.56     22.59 o 
   5   5  13       67.69       67.12      3.69 o 
   6   5  13       20.44       19.61      2.69 o 
   7   5  13       69.48       72.77      6.73 o 
   8   5  13      230.23      259.11     12.01 o 
   9   5  13        7.43        9.95      3.68 o 
   0   6  13       43.56       50.88      5.35 o 
   1   6  13        7.09        6.56      1.15 o 
   2   6  13      122.16      108.12      4.62 o 
   3   6  13      308.55      290.35      7.16 o 
   4   6  13       82.75       95.24      4.92 o 
   5   6  13      495.16      464.85     10.56 o 
   6   6  13       16.28       10.83      2.26 o 
   7   6  13       26.09       28.09      4.00 o 
   8   6  13       22.49       21.76      4.30 o 
   9   6  13       20.87       23.21      8.56 o 
   0   7  13      123.32      125.31      7.04 o 
   1   7  13      181.18      182.86      5.61 o 
   2   7  13      244.06      225.75      5.11 o 
   3   7  13      660.26      627.31     12.27 o 
   4   7  13      900.06      856.78     13.96 o 
   5   7  13       52.08       51.62      4.29 o 
   6   7  13      270.94      266.25      9.54 o 
   7   7  13       32.38       33.88      4.28 o 
   8   7  13       51.47       43.79      7.28 o 
   0   8  13        7.01        3.52      2.99 o 
   1   8  13      165.24      157.15      4.26 o 
   2   8  13      267.56      249.24      5.66 o 
   3   8  13      799.25      756.96     12.80 o 
   4   8  13      111.12      111.77      5.47 o 
   5   8  13      205.09      187.07      6.90 o 
   6   8  13       11.85        8.70      2.65 o 
   7   8  13       65.15       70.09      5.77 o 
   8   8  13       19.48       20.99      4.61 o 
   0   9  13       41.01       40.64      4.42 o 
   1   9  13      673.44      631.80     11.86 o 
   2   9  13      873.38      859.53     16.75 o 
   3   9  13       61.27       56.32      4.64 o 
   4   9  13      118.95      124.54      5.84 o 
   5   9  13       41.23       43.35      5.33 o 
   6   9  13       73.21       86.28      5.87 o 
   7   9  13       23.18       22.33      4.70 o 
   8   9  13       65.86       59.25      6.57 o 
   0  10  13       19.48       17.75      3.07 o 
   1  10  13       49.56       39.59      3.17 o 
   2  10  13       10.83       14.62      2.49 o 
   3  10  13      104.53       90.44      4.64 o 
   4  10  13      417.29      411.90     11.61 o 
   5  10  13       25.31       22.21      5.90 o 
   6  10  13       57.87       57.83      6.00 o 
   7  10  13        6.15       10.85      2.88 o 
   0  11  13       78.85       86.16      5.28 o 
   1  11  13      189.21      174.60      5.70 o 
   2  11  13       43.97       37.08      2.42 o 
   3  11  13      705.18      731.53     17.92 o 
   4  11  13      123.70      137.49     10.27 o 
   5  11  13       24.36       26.37      4.81 o 
   6  11  13       49.01       51.37      6.93 o 
   7  11  13        9.50       13.14      3.26 o 
   0  12  13      120.03      108.82      9.00 o 
   1  12  13      470.18      476.04     11.11 o 
   2  12  13      131.70      142.45      6.72 o 
   3  12  13       92.71       95.62      8.04 o 
   4  12  13       30.08       28.44      4.64 o 
   5  12  13      148.05      164.97      8.74 o 
   6  12  13       63.71       62.45      6.73 o 
   0  13  13        5.95        8.94      3.33 o 
   1  13  13       27.36       26.22      3.75 o 
   2  13  13       10.92       16.67      3.75 o 
   3  13  13       80.04       74.54      6.87 o 
   4  13  13       25.61       31.91      4.91 o 
   5  13  13        3.52       10.21      3.14 o 
   0  14  13      724.66      750.07     31.91 o 
   1  14  13      250.04      259.32     11.73 o 
   2  14  13       26.72       23.41      3.78 o 
   3  14  13      222.90      228.54      8.96 o 
   4  14  13      125.26      116.47      8.04 o 
   0  15  13        2.60       13.52      5.82 o 
   1  15  13       52.02       43.57      6.46 o 
   2  15  13       89.58       74.33      7.84 o 
   0   0  14       27.24       23.05      3.39 o 
   1   0  14      982.94     1002.59     18.99 o 
   2   0  14     1689.19     1648.75     39.83 o 
   3   0  14       77.60       80.84      7.65 o 
   4   0  14      100.93      120.71      8.77 o 
   5   0  14        9.63        7.84      4.35 o 
   6   0  14      226.13      210.95     11.11 o 
   7   0  14       34.85       24.67      5.81 o 
   8   0  14       50.86       39.96      5.92 o 
   9   0  14       26.56       33.85      7.99 o 
   0   1  14      467.37      478.36     10.21 o 
   1   1  14      775.23      774.61     11.79 o 
   2   1  14      538.05      513.79     12.04 o 
   3   1  14      219.08      215.12      8.56 o 
   4   1  14      252.92      238.37      6.79 o 
   5   1  14       81.90       81.08      3.88 o 
   6   1  14      289.44      307.53     11.86 o 
   7   1  14      136.02      154.54      6.73 o 
   8   1  14      259.15      276.38      9.72 o 
   9   1  14       37.27       30.72      5.81 o 
   0   2  14      603.17      597.39     11.72 o 
   1   2  14      531.53      537.87      9.23 o 
   2   2  14      444.56      440.06      7.82 o 
   3   2  14      311.99      324.71      8.38 o 
   4   2  14       34.14       41.78      3.34 o 
   5   2  14       35.13       28.22      3.80 o 
   6   2  14      329.43      350.83     12.69 o 
   7   2  14        6.99       12.52      3.17 o 
   8   2  14      337.60      360.07     10.86 o 
   9   2  14       45.19       52.00     13.62 o 
   0   3  14      112.60      103.96      3.95 o 
   1   3  14      432.79      434.29      8.23 o 
   2   3  14      497.20      496.98      9.50 o 
   3   3  14      163.31      150.42      5.48 o 
   4   3  14      802.84      791.97     12.72 o 
   5   3  14     1443.68     1413.95     21.78 o 
   6   3  14       61.79       76.70      5.93 o 
   7   3  14      685.71      728.98     17.89 o 
   8   3  14      112.30      108.08      9.44 o 
   9   3  14       87.52       79.17      7.81 o 
   0   4  14       95.85      126.59      5.50 o 
   1   4  14      480.98      506.50      8.95 o 
   2   4  14      119.62      125.29      4.91 o 
   3   4  14      525.08      527.42     10.75 o 
   4   4  14      113.40      111.08      5.11 o 
   5   4  14       18.49       16.16      2.35 o 
   6   4  14       42.60       40.40      3.49 o 
   7   4  14      103.25      113.76      7.14 o 
   8   4  14       26.53       28.57      5.48 o 
   9   4  14       18.12       18.06      2.99 o 
   0   5  14       17.81       15.55      3.84 o 
   1   5  14      245.72      232.00      5.12 o 
   2   5  14      868.12      832.38     16.42 o 
   3   5  14      262.25      252.94      6.72 o 
   4   5  14      358.93      337.44      8.55 o 
   5   5  14      369.96      376.24      8.96 o 
   6   5  14      151.56      140.89      4.85 o 
   7   5  14      135.41      144.92      9.13 o 
   8   5  14       77.24       81.08      7.46 o 
   9   5  14        5.11       11.54      3.14 o 
   0   6  14       83.43       71.82      5.89 o 
   1   6  14      120.56      130.56      5.19 o 
   2   6  14      603.43      570.47     10.61 o 
   3   6  14      270.56      267.52      7.34 o 
   4   6  14      280.08      268.79      7.07 o 
   5   6  14      123.45      105.42      6.08 o 
   6   6  14       88.23      102.78      7.96 o 
   7   6  14        6.19       14.32      3.88 o 
   8   6  14       90.38       87.23      9.36 o 
   0   7  14        0.01        3.74      3.59 o 
   1   7  14      377.34      358.58      6.81 o 
   2   7  14      673.07      647.99     11.77 o 
   3   7  14       34.90       31.58      3.54 o 
   4   7  14       58.82       52.19      3.38 o 
   5   7  14       94.47       94.59      4.66 o 
   6   7  14       64.60       59.10      5.08 o 
   7   7  14       43.78       35.12      5.35 o 
   8   7  14       27.71       16.00      7.20 o 
   0   8  14     1015.53     1001.95     24.38 o 
   1   8  14        5.73        5.84      2.02 o 
   2   8  14      630.33      636.44     10.96 o 
   3   8  14      728.04      722.05     15.69 o 
   4   8  14      129.51      132.68      7.06 o 
   5   8  14       43.49       44.42      5.32 o 
   6   8  14       51.35       58.73      5.26 o 
   7   8  14      185.95      193.49      9.44 o 
   8   8  14       32.75       38.89      5.66 o 
   0   9  14     1176.58     1204.33     37.77 o 
   1   9  14      770.01      702.84     16.38 o 
   2   9  14      305.83      316.11      9.97 o 
   3   9  14      265.72      270.47      9.06 o 
   4   9  14       93.90       94.85      4.70 o 
   5   9  14       33.83       37.47      4.81 o 
   6   9  14       27.86       19.91      3.82 o 
   7   9  14        2.31        6.75      4.71 o 
   0  10  14        1.80        9.65      4.43 o 
   1  10  14      197.82      175.36      6.13 o 
   2  10  14      562.69      536.28      9.30 o 
   3  10  14      834.19      796.44     26.52 o 
   4  10  14        0.11        4.35      2.31 o 
   5  10  14      176.65      194.16      9.31 o 
   6  10  14      280.46      271.15     14.34 o 
   7  10  14       20.43       24.04      4.00 o 
   0  11  14      723.40      677.69     13.41 o 
   1  11  14      138.32      144.06      7.27 o 
   2  11  14       52.90       50.73      4.62 o 
   3  11  14      177.02      180.71      9.99 o 
   4  11  14      201.15      196.94     10.31 o 
   5  11  14       20.65       24.55      4.26 o 
   6  11  14      109.35      119.06      6.68 o 
   0  12  14      476.26      455.77     19.26 o 
   1  12  14       77.85       76.95      5.40 o 
   2  12  14      201.72      200.64     10.73 o 
   3  12  14       95.76      102.65      6.02 o 
   4  12  14      169.31      170.29      8.93 o 
   5  12  14        7.48        9.97      3.03 o 
   0  13  14        0.13        2.85      2.11 o 
   1  13  14      309.30      304.52     10.21 o 
   2  13  14       19.77       16.73      4.07 o 
   3  13  14       33.17       34.96      4.75 o 
   4  13  14       20.90       16.11      3.41 o 
   0  14  14        9.68       11.71      4.92 o 
   1  14  14      102.97       91.52      6.20 o 
   2  14  14      142.79      144.74     10.33 o 
   3  14  14       22.85       19.92      3.96 o 
   0  15  14       19.42       18.20      6.26 o 
   1  15  14       66.45       81.82     14.09 o 
   1   0  15      365.88      366.06     17.36 o 
   2   0  15      108.03      113.59      9.47 o 
   3   0  15       22.94       22.69      5.48 o 
   4   0  15       77.18       77.54      9.22 o 
   5   0  15      265.97      251.28     13.21 o 
   6   0  15      213.28      197.29     14.73 o 
   7   0  15       55.04       51.78      7.29 o 
   8   0  15       30.51       31.97      6.80 o 
   9   0  15        0.13        3.44      3.35 o 
   0   1  15     1257.72     1243.72     22.24 o 
   1   1  15      851.60      837.71     12.67 o 
   2   1  15      455.32      487.39     10.40 o 
   3   1  15        1.64        3.04      2.81 o 
   4   1  15      910.75      830.94     14.56 o 
   5   1  15       78.95       79.43      5.38 o 
   6   1  15       45.93       40.61      4.50 o 
   7   1  15       62.08       78.06      6.31 o 
   8   1  15       88.93      100.64      7.34 o 
   9   1  15      114.60      138.53     11.34 o 
   0   2  15       71.63       63.97      7.31 o 
   1   2  15      807.97      821.26     16.30 o 
   2   2  15      378.25      339.51      7.52 o 
   3   2  15     1147.75     1142.28     20.86 o 
   4   2  15      140.26      146.68      6.61 o 
   5   2  15      555.52      552.72     13.94 o 
   6   2  15      348.71      338.77      7.90 o 
   7   2  15      296.24      307.10     12.25 o 
   8   2  15       41.16       46.83      5.29 o 
   9   2  15      179.61      184.64      7.50 o 
   0   3  15     1030.60     1045.05     18.90 o 
   1   3  15     2271.09     2299.89     37.64 o 
   2   3  15      366.74      352.81     10.34 o 
   3   3  15     1272.57     1281.04     19.61 o 
   4   3  15      102.77       86.51      5.86 o 
   5   3  15        1.32        8.88      2.52 o 
   6   3  15       68.03       77.54      5.12 o 
   7   3  15       39.95       30.84      4.49 o 
   8   3  15       25.37       26.03      4.04 o 
   9   3  15       91.98       77.86      9.12 o 
   0   4  15       43.75       40.69      3.55 o 
   1   4  15      156.70      141.06      4.77 o 
   2   4  15     1137.22     1115.11     20.15 o 
   3   4  15      989.11     1006.01     15.76 o 
   4   4  15      326.05      289.02      8.53 o 
   5   4  15      353.54      329.42     10.49 o 
   6   4  15      100.96       96.13      5.46 o 
   7   4  15       20.17       14.21      3.72 o 
   8   4  15       39.18       29.22      5.49 o 
   0   5  15       91.06       93.50      4.48 o 
   1   5  15       10.06        8.61      2.87 o 
   2   5  15       96.65       89.23      6.25 o 
   3   5  15       91.82       83.43      3.85 o 
   4   5  15       14.40       17.39      2.50 o 
   5   5  15       31.28       21.28      3.30 o 
   6   5  15       18.38       15.20      3.32 o 
   7   5  15      219.44      239.51      8.41 o 
   8   5  15       81.28       90.27      9.08 o 
   0   6  15      304.41      282.07     12.34 o 
   1   6  15      103.48       96.12      4.52 o 
   2   6  15      256.43      242.61      7.76 o 
   3   6  15      471.54      452.96      9.16 o 
   4   6  15      302.56      305.48      9.78 o 
   5   6  15      371.98      342.87      7.70 o 
   6   6  15        9.12       18.38      4.40 o 
   7   6  15      114.62      137.73      8.05 o 
   8   6  15       88.93      102.36      8.21 o 
   0   7  15        0.30        2.33      1.83 o 
   1   7  15      284.16      268.83      8.60 o 
   2   7  15       53.55       44.69      3.10 o 
   3   7  15      296.58      309.47      9.05 o 
   4   7  15       49.65       53.72      4.28 o 
   5   7  15      112.11      126.43      6.50 o 
   6   7  15       76.12       71.32      7.04 o 
   7   7  15       89.40       98.35      9.64 o 
   8   7  15      204.21      215.32      9.87 o 
   0   8  15      209.97      210.47     13.66 o 
   1   8  15      847.84      780.69     17.92 o 
   2   8  15      981.93      963.72     20.09 o 
   3   8  15      106.10      109.63      7.07 o 
   4   8  15       34.76       43.69      3.04 o 
   5   8  15       17.58       13.95      3.18 o 
   6   8  15       38.75       35.30      5.32 o 
   7   8  15       22.15       19.71      3.85 o 
   0   9  15        7.99        6.06      2.33 o 
   1   9  15        9.97       10.09      2.49 o 
   2   9  15      127.16      131.66      7.06 o 
   3   9  15      215.65      212.15      5.59 o 
   4   9  15      508.08      561.28     14.27 o 
   5   9  15       26.63       20.96      3.69 o 
   6   9  15      295.30      306.83     13.69 o 
   7   9  15       41.75       57.59      7.25 o 
   0  10  15      595.68      598.62     11.91 o 
   1  10  15       44.76       42.93      3.15 o 
   2  10  15       36.41       40.58      4.28 o 
   3  10  15      166.38      163.87      9.58 o 
   4  10  15      291.63      299.65     10.41 o 
   5  10  15       24.66       23.11      4.73 o 
   6  10  15       44.73       42.24      5.88 o 
   0  11  15      153.41      139.62      8.65 o 
   1  11  15       36.63       39.32      4.80 o 
   2  11  15       86.28       90.96      5.87 o 
   3  11  15       41.06       45.78      5.24 o 
   4  11  15      101.83      110.27      7.13 o 
   5  11  15       42.66       34.52      4.83 o 
   6  11  15      280.33      281.36      7.96 o 
   0  12  15       48.02       39.48      6.05 o 
   1  12  15      117.50      115.38      5.43 o 
   2  12  15       28.23       19.00      4.25 o 
   3  12  15       31.07       20.06      3.81 o 
   4  12  15       33.59       28.61      4.83 o 
   5  12  15       56.92       75.18      9.00 o 
   0  13  15       49.59       44.73      8.87 o 
   1  13  15       30.71       33.93      4.64 o 
   2  13  15       83.79       78.95      5.98 o 
   3  13  15       94.01      110.20      7.23 o 
   4  13  15       14.30       13.46      3.78 o 
   0  14  15       21.77       23.24      6.57 o 
   1  14  15       50.75       46.73      6.93 o 
   2  14  15       88.92       93.13      5.94 o 
   0   0  16     1374.82     1274.93     53.15 o 
   1   0  16      350.58      349.75     15.40 o 
   2   0  16     2768.59     2668.88     79.33 o 
   3   0  16       69.67       44.48      6.97 o 
   4   0  16       20.83        8.91      3.37 o 
   5   0  16        8.19       13.90      4.50 o 
   6   0  16      309.05      333.53     17.96 o 
   7   0  16       30.38       42.44      6.84 o 
   8   0  16       30.83       35.36      7.30 o 
   0   1  16      346.77      356.01     10.86 o 
   1   1  16     2142.25     2127.46     36.77 o 
   2   1  16       18.94       18.74      2.96 o 
   3   1  16      518.93      473.94     10.08 o 
   4   1  16      155.96      146.77      6.28 o 
   5   1  16       55.82       52.88      5.38 o 
   6   1  16       49.60       53.54      5.35 o 
   7   1  16        7.07        7.53      4.06 o 
   8   1  16       20.72       25.58      3.65 o 
   0   2  16      648.23      672.66     16.99 o 
   1   2  16       16.70       11.79      1.88 o 
   2   2  16      679.54      668.13     11.18 o 
   3   2  16      346.44      329.75      8.16 o 
   4   2  16       74.70       81.66      8.43 o 
   5   2  16       80.64       68.57      5.34 o 
   6   2  16      131.56      131.02      5.89 o 
   7   2  16        4.73        9.78      2.93 o 
   8   2  16       59.37       63.69      6.43 o 
   0   3  16       20.51       15.44      1.43 o 
   1   3  16      215.44      242.79      6.01 o 
   2   3  16      378.96      359.58      7.99 o 
   3   3  16      255.28      260.73      9.14 o 
   4   3  16      648.83      607.24     14.89 o 
   5   3  16      203.98      189.29      7.72 o 
   6   3  16       82.05       83.06      7.23 o 
   7   3  16      309.64      308.40     11.57 o 
   8   3  16       28.13       24.67      5.32 o 
   0   4  16      175.00      165.58      7.00 o 
   1   4  16      459.79      424.50      7.74 o 
   2   4  16      257.07      226.93      6.45 o 
   3   4  16      141.72      139.14      5.86 o 
   4   4  16      137.63      117.31      5.67 o 
   5   4  16       24.28       23.50      3.22 o 
   6   4  16       75.87       80.37      5.68 o 
   7   4  16       11.88       11.75      3.45 o 
   8   4  16        8.90       11.18      3.73 o 
   0   5  16      515.38      488.40     17.80 o 
   1   5  16     1055.52     1047.58     16.67 o 
   2   5  16      143.07      132.88      6.19 o 
   3   5  16      202.97      193.69      6.90 o 
   4   5  16      164.47      149.69      7.18 o 
   5   5  16       11.49       10.16      2.72 o 
   6   5  16      106.53       96.39      6.86 o 
   7   5  16       33.53       36.20      5.34 o 
   8   5  16      322.16      352.65     11.44 o 
   0   6  16        2.01        2.68      3.27 o 
   1   6  16      523.53      519.27      9.50 o 
   2   6  16      864.22      828.26     18.94 o 
   3   6  16        7.50        9.38      2.14 o 
   4   6  16       51.86       40.97      3.67 o 
   5   6  16       16.65       15.06      3.28 o 
   6   6  16       18.24       20.13      4.58 o 
   7   6  16      185.34      181.40     10.71 o 
   8   6  16      685.15      746.48     14.15 o 
   0   7  16       49.46       42.70      3.72 o 
   1   7  16       28.19       25.01      3.00 o 
   2   7  16       25.30       31.43      3.61 o 
   3   7  16       22.06       22.37      2.91 o 
   4   7  16      217.43      228.57      7.32 o 
   5   7  16       21.81       15.85      3.78 o 
   6   7  16      170.23      185.27     11.44 o 
   7   7  16      104.19      101.60     11.82 o 
   0   8  16      717.66      682.06     37.30 o 
   1   8  16       86.56       92.48      5.11 o 
   2   8  16       61.91       57.64      3.60 o 
   3   8  16       23.82       23.87      2.77 o 
   4   8  16       44.34       34.86      3.89 o 
   5   8  16      221.53      231.16     10.09 o 
   6   8  16        7.91        6.39      3.04 o 
   7   8  16      208.19      214.79      6.90 o 
   0   9  16       97.44       99.62      7.38 o 
   1   9  16       26.88       32.23      3.10 o 
   2   9  16      120.96      110.89      5.34 o 
   3   9  16        3.27        9.07      2.69 o 
   4   9  16       23.07       22.98      4.14 o 
   5   9  16        9.76       14.16      4.12 o 
   6   9  16       85.29       99.11     11.83 o 
   0  10  16      173.94      190.16      9.84 o 
   1  10  16      329.82      322.54      9.44 o 
   2  10  16       37.38       36.91      4.29 o 
   3  10  16       45.68       41.40      5.19 o 
   4  10  16       42.95       49.50      8.47 o 
   5  10  16      124.44      136.21      9.05 o 
   6  10  16       47.62       41.87      5.97 o 
   0  11  16        8.98        7.01      3.99 o 
   1  11  16      100.49       99.33      6.03 o 
   2  11  16       85.29       87.19      6.09 o 
   3  11  16       44.58       50.31      5.07 o 
   4  11  16      155.66      165.79      8.97 o 
   5  11  16       69.81       53.78      7.64 o 
   0  12  16      142.15      153.49     12.09 o 
   1  12  16      118.70      120.96      5.74 o 
   2  12  16       59.23       59.45      8.84 o 
   3  12  16       31.41       30.25      4.29 o 
   4  12  16      102.14      117.42      8.19 o 
   0  13  16       41.74       37.08      7.75 o 
   1  13  16      181.62      180.94      6.91 o 
   2  13  16       95.72       80.25      7.33 o 
   3  13  16      223.14      218.04      7.85 o 
   0  14  16      137.70      132.71     19.57 o 
   1   0  17      594.32      595.23     24.64 o 
   2   0  17     1118.17     1043.23     42.14 o 
   3   0  17      147.94      152.49      9.71 o 
   4   0  17      428.67      439.40     15.71 o 
   5   0  17       30.82       41.83      5.64 o 
   6   0  17        0.70        8.21      4.38 o 
   7   0  17      211.40      210.84     19.08 o 
   8   0  17        2.06       11.24      3.97 o 
   0   1  17       22.89       18.64      6.19 o 
   1   1  17      249.48      250.78      6.43 o 
   2   1  17       83.24       82.40      3.50 o 
   3   1  17       23.02       24.22      3.38 o 
   4   1  17      405.87      369.62     13.23 o 
   5   1  17        1.12        4.26      2.41 o 
   6   1  17       43.58       41.75      5.60 o 
   7   1  17      137.13      132.46      6.95 o 
   8   1  17       16.12       14.22      3.17 o 
   0   2  17      678.43      641.48     17.31 o 
   1   2  17     1275.55     1306.73     20.03 o 
   2   2  17      578.94      560.17     10.99 o 
   3   2  17      131.24      123.51      6.05 o 
   4   2  17       79.18       79.14      5.24 o 
   5   2  17       56.44       70.79      4.92 o 
   6   2  17       61.79       46.52      5.09 o 
   7   2  17       97.67      110.32      6.66 o 
   8   2  17       64.06       74.52      7.58 o 
   0   3  17      349.26      351.02     18.89 o 
   1   3  17      465.86      438.88     10.90 o 
   2   3  17        1.88        4.53      3.04 o 
   3   3  17      408.43      404.65     10.32 o 
   4   3  17      148.60      149.10      7.84 o 
   5   3  17       41.57       45.91      5.10 o 
   6   3  17       69.75       61.87      5.44 o 
   7   3  17       22.60       24.38      3.82 o 
   8   3  17       65.71       64.20      7.40 o 
   0   4  17      572.58      620.20     28.19 o 
   1   4  17       22.15       25.63      2.91 o 
   2   4  17      735.94      702.38     17.74 o 
   3   4  17      286.09      288.41     11.87 o 
   4   4  17       13.31       10.13      2.58 o 
   5   4  17       67.97       56.74      6.03 o 
   6   4  17       31.76       42.36      4.87 o 
   7   4  17       11.59       18.90      3.54 o 
   8   4  17       96.50      111.54     10.53 o 
   0   5  17        0.93        4.68      2.99 o 
   1   5  17      308.53      287.39     11.11 o 
   2   5  17       71.13       68.05      3.35 o 
   3   5  17      524.85      512.33     18.48 o 
   4   5  17      249.26      260.10     10.61 o 
   5   5  17      190.28      197.64      9.72 o 
   6   5  17       51.47       45.18      4.69 o 
   7   5  17       92.84       99.13      8.05 o 
   0   6  17      203.37      184.25     11.49 o 
   1   6  17      365.04      333.32      7.98 o 
   2   6  17      194.16      181.97      6.86 o 
   3   6  17      469.26      448.24     14.26 o 
   4   6  17      597.95      586.67     14.68 o 
   5   6  17      278.59      319.26     11.44 o 
   6   6  17       50.61       52.57      6.12 o 
   7   6  17      113.92      123.69     10.11 o 
   0   7  17      115.20      105.85      7.78 o 
   1   7  17       49.09       53.13      4.97 o 
   2   7  17      267.81      246.85      7.17 o 
   3   7  17       73.42       66.87      3.91 o 
   4   7  17      268.76      254.63     11.11 o 
   5   7  17      108.33      105.87      7.02 o 
   6   7  17      140.36      134.75     10.79 o 
   7   7  17       34.78       35.87      7.94 o 
   0   8  17      131.05      117.78     12.31 o 
   1   8  17      200.53      186.09      6.79 o 
   2   8  17       66.60       65.51      4.36 o 
   3   8  17      294.78      303.77      9.53 o 
   4   8  17       33.09       33.68      4.58 o 
   5   8  17      173.83      195.04     12.20 o 
   6   8  17       25.33       36.66      5.75 o 
   0   9  17       23.95       18.32      4.86 o 
   1   9  17      220.70      229.47      9.58 o 
   2   9  17      229.67      248.92     16.37 o 
   3   9  17       45.05       34.94      4.50 o 
   4   9  17      349.31      382.43     16.83 o 
   5   9  17       67.79       78.14      6.96 o 
   6   9  17       86.71       87.49     10.80 o 
   0  10  17       80.15       87.08      9.07 o 
   1  10  17       63.13       58.08      4.75 o 
   2  10  17       88.45       83.34      5.75 o 
   3  10  17       45.25       37.55      4.62 o 
   4  10  17       22.84       19.13      3.39 o 
   5  10  17        2.94       10.25      4.00 o 
   0  11  17       33.91       28.70      6.82 o 
   1  11  17       82.39       75.08      6.23 o 
   2  11  17       99.07       83.36      7.56 o 
   3  11  17       97.87       94.48      7.77 o 
   4  11  17       67.25       61.21      7.22 o 
   0  12  17       28.80       21.62      4.53 o 
   1  12  17       21.78       24.37      3.91 o 
   2  12  17      149.48      142.77      8.19 o 
   3  12  17      130.42      134.15      6.01 o 
   0  13  17      204.36      177.09     11.94 o 
   1  13  17       42.56       31.09      6.61 o 
   0   0  18      106.97      125.44     34.79 o 
   1   0  18      136.26      153.55      8.93 o 
   2   0  18      327.52      295.97     15.54 o 
   3   0  18       43.47       31.11      8.78 o 
   4   0  18       19.64       10.18      7.30 o 
   5   0  18      194.86      193.61     11.46 o 
   6   0  18       24.43       23.16      5.81 o 
   7   0  18       46.04       45.66      6.75 o 
   0   1  18      274.46      249.90     18.50 o 
   1   1  18       52.23       50.00      5.53 o 
   2   1  18      502.47      480.30     14.85 o 
   3   1  18      441.38      431.27     13.96 o 
   4   1  18       56.64       57.29      3.97 o 
   5   1  18       68.47       72.93      8.78 o 
   6   1  18       90.94      102.26      8.32 o 
   7   1  18      165.34      175.54      9.45 o 
   0   2  18      990.65     1090.01     56.00 o 
   1   2  18      302.59      288.46     16.55 o 
   2   2  18       80.81      105.54      5.26 o 
   3   2  18      121.95      117.60      8.15 o 
   4   2  18       16.25       15.15      2.71 o 
   5   2  18       93.85       85.19      5.32 o 
   6   2  18        0.67        5.66      1.96 o 
   7   2  18       33.64       30.90      5.69 o 
   0   3  18      107.35      106.16      7.65 o 
   1   3  18       65.34       65.87      4.92 o 
   2   3  18       40.06       51.67      3.96 o 
   3   3  18      205.85      177.69      8.77 o 
   4   3  18      122.15      136.31      7.92 o 
   5   3  18       50.20       47.46      5.57 o 
   6   3  18       36.51       44.83      4.97 o 
   7   3  18      102.28      129.84     11.05 o 
   0   4  18       62.20       64.71      8.57 o 
   1   4  18      402.92      332.57      9.00 o 
   2   4  18      169.40      177.34      5.99 o 
   3   4  18       27.87       32.25      2.73 o 
   4   4  18        8.00        6.86      3.04 o 
   5   4  18       42.67       44.60      4.32 o 
   6   4  18        4.25        4.26      2.46 o 
   7   4  18      125.47      155.88     10.84 o 
   0   5  18       46.42       52.24      7.18 o 
   1   5  18      332.10      314.38     12.44 o 
   2   5  18      152.79      148.78      7.95 o 
   3   5  18      217.68      204.33     10.92 o 
   4   5  18       42.91       45.94      7.51 o 
   5   5  18      114.43      117.18      9.57 o 
   6   5  18       70.13       65.05      9.17 o 
   7   5  18       20.74       16.63      3.75 o 
   0   6  18       20.70       32.44      7.76 o 
   1   6  18      239.64      220.67      7.13 o 
   2   6  18       25.64       36.18      4.58 o 
   3   6  18       20.32       21.26      3.67 o 
   4   6  18       28.26       31.26      4.24 o 
   5   6  18       19.71       18.65      4.16 o 
   6   6  18       98.42      107.57      9.73 o 
   7   6  18       86.26       85.02      6.81 o 
   0   7  18      359.10      374.96     13.46 o 
   1   7  18       47.60       41.55      4.58 o 
   2   7  18       46.62       36.70      4.94 o 
   3   7  18       99.80       97.11      7.84 o 
   4   7  18       36.14       35.73      3.87 o 
   5   7  18      119.40      124.24     11.97 o 
   6   7  18       89.00      106.59     10.69 o 
   0   8  18       77.77       89.15     12.18 o 
   1   8  18      221.21      215.17      7.60 o 
   2   8  18       35.22       52.48      4.69 o 
   3   8  18       41.05       49.20     11.67 o 
   4   8  18       97.03      100.05     10.77 o 
   5   8  18       80.58       77.25      6.85 o 
   6   8  18      125.76      128.92      6.13 o 
   0   9  18      164.51      150.49     10.20 o 
   1   9  18      192.29      195.91      8.29 o 
   2   9  18       15.26       12.29      2.69 o 
   3   9  18       47.37       41.47      5.96 o 
   4   9  18       11.38       12.74      3.73 o 
   5   9  18        4.82        5.20      2.61 o 
   0  10  18      587.66      589.96     25.65 o 
   1  10  18        4.61        6.25      2.51 o 
   2  10  18      106.14      120.09      6.07 o 
   3  10  18      145.82      142.23     11.86 o 
   4  10  18       45.24       45.58      9.20 o 
   0  11  18        0.01        4.94      2.17 o 
   1  11  18      158.72      166.34      8.39 o 
   2  11  18       27.54       18.96      6.26 o 
   3  11  18       18.41       16.72      4.02 o 
   0  12  18       31.01       29.14      7.28 o 
   1  12  18      180.11      186.53     19.64 o 
   2  12  18       91.18      103.27      8.55 o 
   1   0  19       59.46       55.31     10.25 o 
   2   0  19      769.69      758.15     33.75 o 
   3   0  19       75.11       85.83      8.62 o 
   4   0  19      213.17      198.76     13.06 o 
   5   0  19       73.87       76.14      9.38 o 
   6   0  19       62.22       73.36      9.90 o 
   7   0  19      125.20      145.43     10.87 o 
   0   1  19      174.76      165.11     17.64 o 
   1   1  19      111.26      113.88     11.20 o 
   2   1  19       18.61       17.56      4.86 o 
   3   1  19       57.58       58.64      4.23 o 
   4   1  19       14.08       12.19      3.43 o 
   5   1  19      162.01      166.76      7.32 o 
   6   1  19        6.92        9.63      2.97 o 
   7   1  19       82.57       82.18      7.30 o 
   0   2  19        2.66        5.88      9.07 o 
   1   2  19      159.96      152.18      9.37 o 
   2   2  19      130.95      130.91      8.28 o 
   3   2  19       69.57       66.09      6.29 o 
   4   2  19        1.62        3.32      3.40 o 
   5   2  19      122.90      139.04      8.67 o 
   6   2  19       27.63       18.44      2.94 o 
   7   2  19       38.59       40.35      5.48 o 
   0   3  19      232.35      245.24     15.95 o 
   1   3  19        7.86        8.28      2.89 o 
   2   3  19       61.62       71.49      6.92 o 
   3   3  19       48.79       49.39      5.06 o 
   4   3  19       33.28       33.47      4.60 o 
   5   3  19      113.63      141.99      8.49 o 
   6   3  19       12.61       17.48      4.46 o 
   7   3  19      143.94      155.04     12.53 o 
   0   4  19      143.51      164.71     21.67 o 
   1   4  19      230.95      239.45      8.05 o 
   2   4  19       87.33       84.15      4.62 o 
   3   4  19       76.94       89.42      6.22 o 
   4   4  19        3.91        2.23      2.35 o 
   5   4  19       25.30       19.98      4.02 o 
   6   4  19       14.40       15.30      3.61 o 
   7   4  19      264.16      315.44     19.30 o 
   0   5  19        0.87        7.33      2.79 o 
   1   5  19      159.96      158.03      6.07 o 
   2   5  19      111.31      114.95      6.31 o 
   3   5  19      100.12      129.07      7.60 o 
   4   5  19      107.68      100.31      5.66 o 
   5   5  19      137.65      142.66      6.77 o 
   6   5  19      131.31      144.38      5.59 o 
   0   6  19       14.33       14.55      4.16 o 
   1   6  19      153.00      148.21     13.26 o 
   2   6  19       64.83       67.28      4.98 o 
   3   6  19        8.64       14.75      3.28 o 
   4   6  19       13.98       16.41      4.05 o 
   5   6  19      131.20      121.52     10.78 o 
   6   6  19       12.86       12.43      3.10 o 
   0   7  19      214.89      211.96     11.83 o 
   1   7  19      429.25      406.12     19.09 o 
   2   7  19      121.09      131.60      7.72 o 
   3   7  19      135.69      164.66      7.34 o 
   4   7  19       91.64      101.92     10.48 o 
   5   7  19        0.10        5.08      2.66 o 
   6   7  19      224.87      243.52     10.24 o 
   0   8  19       23.10       15.80      4.78 o 
   1   8  19       28.40       35.27      4.39 o 
   2   8  19       97.16       99.64      7.06 o 
   3   8  19       30.74       33.01      8.41 o 
   4   8  19       65.74       57.57      7.53 o 
   5   8  19      133.98      142.40      7.56 o 
   0   9  19     1175.30     1201.04     59.60 o 
   1   9  19       68.79       76.06      7.31 o 
   2   9  19       14.94       27.20      5.23 o 
   3   9  19      127.87      144.27     13.71 o 
   4   9  19       46.18       59.74      9.61 o 
   0  10  19       54.91       43.70     11.70 o 
   1  10  19       50.06       51.95      5.15 o 
   2  10  19       51.44       46.54      6.76 o 
   3  10  19       45.77       40.20      6.97 o 
   0  11  19       59.43       52.34      8.00 o 
   1  11  19        7.03       11.34      3.05 o 
   2  11  19       14.48       14.57      3.30 o 
   0   0  20       43.66       66.44     15.36 o 
   1   0  20        1.08        7.39      6.87 o 
   2   0  20      197.23      210.33     24.27 o 
   3   0  20       36.50       41.79      8.87 o 
   4   0  20       27.23       44.20     11.32 o 
   5   0  20        0.01        3.38      3.28 o 
   6   0  20       19.46       19.57      6.23 o 
   0   1  20       83.81       72.12     15.61 o 
   1   1  20       47.56       65.32      6.60 o 
   2   1  20      141.39      140.01     10.46 o 
   3   1  20       71.37       74.03      6.12 o 
   4   1  20       87.28       93.53      6.56 o 
   5   1  20       23.39       15.08      5.31 o 
   6   1  20      198.22      202.73     10.68 o 
   0   2  20      115.81      115.55      9.74 o 
   1   2  20      351.10      382.93     17.12 o 
   2   2  20       19.59       22.21      5.39 o 
   3   2  20      310.25      342.03     13.90 o 
   4   2  20      172.86      185.78      7.32 o 
   5   2  20       35.35       44.75      4.58 o 
   6   2  20       39.88       48.26      7.08 o 
   0   3  20       25.53       45.92      9.35 o 
   1   3  20      178.30      201.00     11.50 o 
   2   3  20      103.93       94.39      8.04 o 
   3   3  20       15.35       13.93      3.93 o 
   4   3  20      331.65      368.85     16.23 o 
   5   3  20       57.75       69.16      6.48 o 
   6   3  20       61.27       55.57      6.24 o 
   0   4  20       74.51       58.26     23.35 o 
   1   4  20       66.66       56.29      6.61 o 
   2   4  20       53.41       60.68      5.84 o 
   3   4  20       19.32       13.36      5.41 o 
   4   4  20      193.97      202.64     11.02 o 
   5   4  20       23.11       22.92      3.97 o 
   6   4  20       15.85       15.66      3.04 o 
   0   5  20      211.94      191.49     15.08 o 
   1   5  20        4.17        4.12      3.98 o 
   2   5  20        5.70       11.03      3.47 o 
   3   5  20        2.26        8.52      3.26 o 
   4   5  20      125.52      138.50      9.27 o 
   5   5  20       65.77       60.77      7.84 o 
   6   5  20      159.54      152.87      6.44 o 
   0   6  20      357.15      367.08     22.17 o 
   1   6  20       14.86       14.57      3.51 o 
   2   6  20        5.25        8.79      3.06 o 
   3   6  20       51.31       53.80      5.92 o 
   4   6  20        3.40       12.78      3.30 o 
   5   6  20       26.75       22.82      5.40 o 
   0   7  20        0.04       16.72      6.41 o 
   1   7  20       16.03       19.74      4.44 o 
   2   7  20        9.47        6.70      4.06 o 
   3   7  20      152.32      154.78      9.76 o 
   4   7  20      111.54      115.54      8.98 o 
   5   7  20      149.30      148.09     12.59 o 
   0   8  20       16.39       42.67     12.09 o 
   1   8  20       57.36       53.99      6.56 o 
   2   8  20       26.94       30.40      5.19 o 
   3   8  20        4.08        5.08      3.54 o 
   4   8  20      105.04      103.57      7.23 o 
   0   9  20       39.14       36.18      7.75 o 
   1   9  20      208.41      204.33     10.46 o 
   2   9  20       72.84       71.02      7.31 o 
   3   9  20        7.43        7.45      3.16 o 
   0  10  20       44.82       58.37     10.63 o 
   1  10  20       64.65       75.90      7.43 o 
   2  10  20       53.66       54.58      8.13 o 
   1   0  21      301.47      335.67     24.62 o 
   2   0  21      120.84      125.97     10.77 o 
   3   0  21        0.78        4.68      6.22 o 
   4   0  21        0.51       -2.94      5.77 o 
   5   0  21        0.06       11.27      7.83 o 
   6   0  21      118.13      122.85      8.39 o 
   0   1  21        0.29        2.56     10.16 o 
   1   1  21      264.41      297.22     15.58 o 
   2   1  21       45.94       49.69      6.19 o 
   3   1  21      227.79      222.63     12.44 o 
   4   1  21      104.62      108.07     10.81 o 
   5   1  21       82.95       99.95     12.75 o 
   6   1  21       14.41       11.77      2.86 o 
   0   2  21       39.55       38.60     13.29 o 
   1   2  21      445.47      449.21     21.14 o 
   2   2  21        7.05       14.20      4.86 o 
   3   2  21      106.32      119.95      9.91 o 
   4   2  21       32.24       31.98      6.60 o 
   5   2  21      102.31      105.95      9.59 o 
   6   2  21      117.06      121.56      8.01 o 
   0   3  21      487.10      523.66     30.65 o 
   1   3  21       66.14       74.31      7.21 o 
   2   3  21       15.09       23.62      5.85 o 
   3   3  21      186.91      200.77      9.04 o 
   4   3  21       17.47       13.14      4.20 o 
   5   3  21       46.23       61.14      7.89 o 
   0   4  21       16.79       21.81      8.05 o 
   1   4  21       47.09       62.79      7.26 o 
   2   4  21        6.18       10.79      4.83 o 
   3   4  21       30.89       26.06      6.01 o 
   4   4  21       40.26       42.30      7.62 o 
   5   4  21      296.60      302.87     17.74 o 
   0   5  21        3.40        6.67      6.15 o 
   1   5  21      171.06      166.19      8.44 o 
   2   5  21       89.69      124.67      9.20 o 
   3   5  21      219.93      250.48     12.88 o 
   4   5  21       34.07       20.14      4.11 o 
   5   5  21       21.72       19.70      3.44 o 
   0   6  21       87.60       98.81     13.56 o 
   1   6  21        2.01        8.12      4.57 o 
   2   6  21        9.13       13.56      4.26 o 
   3   6  21       60.51       72.19     10.15 o 
   4   6  21      142.79      153.30     15.56 o 
   0   7  21       12.11       10.32      6.17 o 
   1   7  21       15.21       10.93      4.44 o 
   2   7  21       29.62       32.52      5.35 o 
   3   7  21      123.86      136.12     13.53 o 
   4   7  21       47.70       36.60      6.20 o 
   0   8  21       66.62       51.62     12.81 o 
   1   8  21       68.54       72.98      8.58 o 
   2   8  21       79.67       87.41      9.37 o 
   3   8  21       64.64       62.75      7.74 o 
   0   9  21      111.28      125.52     10.88 o 
   1   9  21       64.78       70.23      7.63 o 
   2   9  21       35.11       39.36      8.38 o 
   0   0  22       11.23        4.46      5.32 o 
   1   0  22      626.28      711.55     50.63 o 
   2   0  22       71.30       79.39     11.59 o 
   3   0  22        0.46        8.39      5.28 o 
   4   0  22        5.28       11.32      9.78 o 
   5   0  22        1.00       10.80      6.08 o 
   0   1  22      217.23      215.02     39.66 o 
   1   1  22       54.62       52.10      7.10 o 
   2   1  22       40.73       35.03      7.76 o 
   3   1  22       25.62       28.40      6.13 o 
   4   1  22       95.58       98.90      9.82 o 
   5   1  22       13.45       23.47      6.61 o 
   0   2  22      187.70      237.01     28.17 o 
   1   2  22       21.56       13.18      5.30 o 
   2   2  22       68.15       91.05     10.24 o 
   3   2  22       61.26       49.77      9.11 o 
   4   2  22       45.60       55.21      8.09 o 
   5   2  22      292.24      314.20     17.62 o 
   0   3  22        9.06       12.45      7.30 o 
   1   3  22       34.03       42.31      6.78 o 
   2   3  22      116.23      115.57      7.78 o 
   3   3  22      145.90      159.40     12.92 o 
   4   3  22       14.50       22.98      5.54 o 
   5   3  22        3.75       11.70      3.64 o 
   0   4  22       51.06       54.44      9.50 o 
   1   4  22       85.88      113.41     10.09 o 
   2   4  22       84.77       80.30      7.61 o 
   3   4  22      253.16      258.56     17.37 o 
   4   4  22      242.96      252.12     15.10 o 
   0   5  22       84.87       96.66     11.58 o 
   1   5  22       11.75        8.54      4.52 o 
   2   5  22       38.42       39.07      7.21 o 
   3   5  22       44.05       27.13      6.44 o 
   4   5  22       58.38       70.74      9.46 o 
   0   6  22       23.48       25.32      7.21 o 
   1   6  22       62.78       57.68      9.40 o 
   2   6  22       33.65       30.52      6.46 o 
   3   6  22      143.89      148.34      7.89 o 
   0   7  22       34.07       27.13     12.63 o 
   1   7  22      108.99      124.22     10.06 o 
   2   7  22       17.48       13.75      4.49 o 
   3   7  22       23.86       18.86      5.07 o 
   0   8  22       15.90       10.68      6.69 o 
   1   8  22       17.95       14.36      3.99 o 
   1   0  23        3.05        8.24      5.77 o 
   2   0  23       32.79       25.55     17.57 o 
   3   0  23      283.64      359.44     15.57 o 
   4   0  23      241.57      261.61     33.15 o 
   0   1  23       13.35        6.16      7.23 o 
   1   1  23       31.83       25.80      5.81 o 
   2   1  23       76.99       79.06     10.25 o 
   3   1  23        2.32       18.12      5.29 o 
   4   1  23        3.03        3.28      4.50 o 
   0   2  23      116.21      160.29     25.04 o 
   1   2  23      289.66      309.61     17.28 o 
   2   2  23       22.03       16.10      4.94 o 
   3   2  23        7.25        8.99      4.54 o 
   4   2  23       52.79       43.48     11.93 o 
   0   3  23        3.20        8.64      6.43 o 
   1   3  23       16.26       20.92      5.12 o 
   2   3  23       82.66      101.89     13.05 o 
   3   3  23       13.65       14.51      5.06 o 
   0   4  23       79.43       67.54     11.55 o 
   1   4  23       71.21       64.98      8.71 o 
   2   4  23       49.35       55.71      7.07 o 
   3   4  23       99.70      105.32      9.32 o 
   0   5  23        3.24       12.97      5.22 o 
   1   5  23       82.30       80.43     10.14 o 
   2   5  23       72.68       82.47     10.59 o 
   3   5  23       49.33       52.39      6.91 o 
   0   6  23      112.65      132.72     10.12 o 
   1   6  23       14.52       18.06      4.75 o 
   2   6  23      132.94      144.93      9.87 o 
   0   0  24      465.69      502.27     58.49 o 
   1   0  24       69.16       69.90     14.23 o 
   2   0  24       21.81       15.17     12.47 o 
   0   1  24       48.60       52.01     11.12 o 
   1   1  24      129.67      133.57     11.04 o 
   2   1  24       21.00       17.91      4.62 o 
   0   2  24        0.13       10.31      7.12 o 
   1   2  24       25.63       32.70      6.62 o 
   2   2  24      353.85      371.79     12.17 o 
   0   3  24       69.70       77.18     12.64 o 
   1   3  24       38.22       27.10      5.32 o 
   2   3  24      153.36      158.29     11.63 o 
   0   4  24       68.90       84.98     13.10 o 
   1   4  24       33.27       43.95      7.56 o 
                                                 
